# Supplementary material for: Evidence for ancient fractional melting, cryptic refertilization and rapid exhumation of Tethyan mantle (Civrari Ophiolite, NW Italy)
Source: Contrib Mineral Petrol. 2019 Aug 1;174(8):69. doi: 10.1007/s00410-019-1603-5 (PMC6675762; doi:10.1007/s00410-019-1603-5)
Supplement: Supplementary file 2 — Supplementary material 2 (XLSX 154 kb) [file 410_2019_1603_MOESM2_ESM.xlsx]

## Sheet: Major elements mantle minerals
Sample	Mineral	N° of Analysis	location	SiO2	TiO2	Cr2O3	Al2O3	FeO	MnO	NiO	MgO	CaO	Na2O	K2O	Total		Sample	Mineral	N° of Analysis	SiO2	FeO	MnO	NiO	MgO	Total		Sample	Mineral	N° of Analysis	location	SiO2	TiO2	Cr2O3	Al2O3	FeO	MnO	NiO	MgO	CaO	Na2O	K2O	Total		Sample	Mineral	N° of Analysis	location	SiO2	TiO2
PC2	Orthopyroxene	n=1	core	55.8333	0.0677667	0.9415	3.22333	6.08	0.143167	-	32.6233	1.78667	0.0248333	0.0073	100.731		PC2	Olivine	n=5	40.86	9.492	0.1499	0.35348	50	100.855		PC2	Clinopyroxene		core	51.825	0.0931	1.44845	5.1725	3.235	0.111475	0.057625	16.41	21.125	0.276725	0.005875	99.7608		PC2	Spinel		core	0.01394	0.29336
PC2	Orthopyroxene	n=1	core	56.295	0.073325	0.937975	2.915	6.0525	0.156625	-	32.4525	1.81	0.03235	0.000925	100.726		PC2	Olivine	2s	0.568683	0.095289	0.0365522	0.03884	0.412795			PC2	Clinopyroxene	n=4	2s	0.494368	0.00689541	0.0984143	0.121518	0.346218	0.0477425	0.0299695	0.898146	1.64524	0.0523278	0.00279702			PC2	Spinel	n=5	2s	0.027825	0.0378491
PC2	Orthopyroxene		core	55.3783	0.0781833	0.855933	2.66167	6.18833	0.15195	0.0985333	32.8183	1.72167	0.03645	0.00476667	99.9941		PC2	Olivine	n=5	40.91	9.642	0.14402	0.33688	49.926	100.959		PC2	Clinopyroxene		core	51.62	0.114075	1.44865	4.875	3.365	0.11825	0.036675	17.8625	20.3875	0.3272	0.010375	100.165		PC2	Spinel		core	0.016775	0.309875
PC2	Orthopyroxene	n=6	2s	0.419222	0.0208005	0.0960635	0.125486	0.0991295	0.0231609	0.0232791	0.486525	0.364728	0.0533074	0.0101789			PC2	Olivine	2s	0.370675	0.174011	0.0283007	0.0441383	0.308091			PC2	Clinopyroxene	n=4	2s	0.420476	0.0350799	0.0423788	0.434051	0.403154	0.083341	0.0351857	1.43865	1.9515	0.0575034	0.0134664			PC2	Spinel	n=4	2s	0.0167797	0.0545064
PC2	Orthopyroxene	n=1	core	54.8867	0.0381667	0.9536	3.78667	6.03	0.144267	-	31.7233	1.71667	0.0256	0.00566667	99.3106		PC2	Olivine	n=4	40.71	9.66	0.13565	0.3548	49.6725	100.533		PC2	Clinopyroxene		core	51.9725	0.084975	1.4535	4.9675	3.325	0.095325	0.05635	17.5075	20.8	0.290725	0.00285	100.556		PC2	Spinel		core	0.01882	0.29552
PC2	Orthopyroxene		core	55.04	0.09265	0.90535	2.705	6.195	0.1625	0.09865	32.71	1.685	0.0337	0.0014	99.6293		PC2	Olivine	2s	0.240555	0.150555	0.0226736	0.0761927	0.300832			PC2	Clinopyroxene	n=4	2s	1.07348	0.0241685	0.0811371	0.137961	0.53479	0.031705	0.0357612	1.72676	2.09863	0.0718627	0.00455046			PC2	Spinel	n=5	2s	0.0277497	0.0584822
PC2	Orthopyroxene	n=2	2s	0.650538	0.0448306	0.186252	0.268701	0.0707107	0.00876812	0.0202233	0.339411	0.0989949	0.000282843	0.0039598			PC2	Olivine	n=5	41.3	9.7	0.1223	0.36262	50.272	101.757		PC2	Clinopyroxene		core	52.074	0.12118	1.48638	4.446	3.47	0.07804	0.05096	18.578	19.348	0.28454	0.00258	99.9397		PC2	Spinel		core	0.0268	0.27664
PC2	Orthopyroxene		core	55.2875	0.034025	1.03137	3.7075	6.305	0.145125	0.096725	32.58	1.8	0.050375	0.0028	101.04		PC2	Olivine	2s	0.710634	0.124097	0.0112987	0.0455632	0.475689			PC2	Clinopyroxene	n=5	2s	0.225211	0.0178916	0.07423	0.154013	0.289482	0.0308401	0.0367632	1.40181	1.73282	0.0979639	0.00491813			PC2	Spinel	n=5	2s	0.0283221	0.0240065
PC2	Orthopyroxene	n=4	2s	0.386221	0.0322285	0.0846417	0.0525991	0.137113	0.0240013	0.0300277	0.313688	0.388844	0.0621155	0.00646838			PC2	Olivine	n=5	40.974	9.664	0.15496	0.36976	50.084	101.247		PC2	Clinopyroxene		core	52.438	0.19038	1.44818	3.738	3.198	0.10762	0.04792	17.948	20.906	0.30198	0.00178	100.326		PC2	Spinel		core	0.019475	0.274125
PC2	Orthopyroxene		core	55.3667	0.0589333	0.990467	3.35667	6.21667	0.1387	0.0742667	32.5833	1.84333	0.0475333	0.00226667	100.679		PC2	Olivine	2s	0.394867	0.0769415	0.028415	0.0377077	0.574213			PC2	Clinopyroxene	n=5	2s	0.342462	0.00794531	0.155023	0.121984	0.182975	0.037793	0.0313995	0.892345	1.30772	0.0691652	0.00709986			PC2	Spinel	n=4	2s	0.0317555	0.028864
PC2	Orthopyroxene	n=3	2s	0.161658	0.0396738	0.0622711	0.208167	0.080829	0.028381	0.0234728	0.441059	0.49813	0.0417451	0.00318957			PC2	Olivine	n=5	40.986	9.662	0.14652	0.35266	50.014	101.161		PC2	Clinopyroxene		core	52.488	0.18448	1.46496	3.884	3.132	0.1076	0.05956	17.754	21.23	0.33326	0.00504	100.643		PC2	Spinel		core	0.0095	0.28036
PC2	Orthopyroxene		core	55.3533	0.0395667	0.996567	3.79	6.31	0.134167	0.0931	32.59	1.74	0.0211	0.000533333	101.068		PC2	Olivine	2s	0.364308	0.177989	0.0662754	0.0301939	0.39105			PC2	Clinopyroxene	n=5	2s	0.514665	0.030995	0.0769677	0.255186	0.386109	0.0399732	0.0383741	1.02123	1.84234	0.0871897	0.0114032			PC2	Spinel	n=5	2s	0.0226173	0.0333912
PC2	Orthopyroxene	n=3	2s	0.220303	0.0162004	0.0236654	0.131149	0.12	0.0362383	0.0363995	0.341174	0.087178	0.0342584	0.00184752			PC2	Olivine	n=3	41.2533	9.8	0.1453	0.341733	50.1467	101.687		PC2	Clinopyroxene		core	52.22	0.17435	1.41983	3.5475	3.2225	0.10715	0.05175	18.29	20.455	0.309	0.007425	99.8045		PC2	Spinel		core	0.02436	0.29332
PC2	Orthopyroxene		core	55.28	0.069275	0.94055	2.9075	6.175	0.146	0.092175	32.6075	1.815	0.027975	0.003175	100.064		PC2	Olivine	2s	0.16773	0.052915	0.0591442	0.0246693	0.200333			PC2	Clinopyroxene	n=4	2s	0.461013	0.020664	0.0431291	0.0998332	0.0957427	0.0165485	0.0424809	0.627163	0.595427	0.0717501	0.0111503			PC2	Spinel	n=5	2s	0.0252866	0.0269642
PC2	Orthopyroxene	n=4	2s	0.178139	0.0226123	0.0737127	0.123693	0.161245	0.024219	0.0224062	0.118181	0.440151	0.0492697	0.00736546			PC2	Olivine	n=5	40.996	9.72	0.14626	0.38018	50.022	101.264		PC2	Clinopyroxene		core	52.462	0.18304	1.24286	3.084	3.038	0.08956	0.05574	17.792	21.32	0.24926	0.00388	99.5203		PC2	Spinel		core	0.0448	0.301067
PC2	Orthopyroxene		core	55.325	0.0451	0.95215	3.63	6.2825	0.17255	0.0997	32.595	1.7075	0.016425	0.002425	100.828		PC2	Olivine	2s	0.486128	0.213073	0.0371924	0.0454549	0.442357			PC2	Clinopyroxene	n=5	2s	0.251555	0.0233549	0.126086	0.434189	0.270703	0.0215056	0.0323242	0.749186	1.25483	0.0747487	0.00618773			PC2	Spinel	n=3	2s	0.0973579	0.0189043
PC2	Orthopyroxene	n=4	2s	0.440151	0.0397569	0.046648	0.109545	0.15864	0.01084	0.0390497	0.231805	0.424696	0.0298585	0.00415171			PC2	Olivine	n=5	40.972	9.592	0.14026	0.36274	50.082	101.149		PC2	Clinopyroxene		core	51.74	0.10735	1.4283	5.31	3.44	0.1124	0.04265	18.055	20.405	0.30575	0.00405	100.951		PC2	Spinel		core	0.0202	0.31068
PC2	Orthopyroxene		Plg+opx sympl	55.96	0.0899	0.85814	2.426	6.216	0.15214	0.09746	33.208	1.75	0.01308	0.0022	100.773		PC2	Olivine	2s	0.270703	0.168167	0.0342019	0.0188942	0.464844			PC2	Clinopyroxene	n=2	2s	0.905097	0.111016	0.0203647	0.0565685	0.0282843	0.030547	0.0295571	0.551543	0.0141421	0.0292742	0.0066468			PC2	Spinel	n=5	2s	0.0342427	0.0427239
PC2	Orthopyroxene	n=5	2s	0.342053	0.0200559	0.0427721	0.158493	0.130077	0.0403159	0.029015	0.295432	0.191311	0.0305304	0.00550818			PC2	Olivine	n=5	40.85	9.75	0.1439	0.36144	50.004	101.109		PC2	Clinopyroxene		core	51.6067	0.120233	1.4459	4.89	3.20667	0.104567	0.0655333	17.33	20.97	0.278067	0.00343333	100.021		PC2	Spinel		core	0.01876	0.27808
PC2	Orthopyroxene		Plg+opx sympl	55.838	0.09566	0.79692	2.404	6.212	0.15378	0.09458	33.218	1.53656	0.05352	0.00808	100.411		PC2	Olivine	2s	0.366606	0.245764	0.0191765	0.0731946	0.316417			PC2	Clinopyroxene	n=3	2s	0.323316	0.0618596	0.0902665	0.261534	0.136137	0.0160266	0.0115175	0.31241	0.815598	0.0455879	0.00796576			PC2	Spinel	n=5	2s	0.0165901	0.0395789
PC2	Orthopyroxene	n=5	2s	0.301463	0.0233887	0.0888247	0.427925	0.162111	0.0465434	0.0278185	0.944182	0.634432	0.142277	0.0118646			PC2	Olivine	n=5	40.908	9.734	0.13938	0.3577	50.046	101.185		PC2	Clinopyroxene		core	52.274	0.1291	1.44018	4.67	3.448	0.12208	0.068	18.054	19.932	0.23636	0.00282	100.377		PC2	Spinel		core	0.02432	0.28324
PC2	Orthopyroxene		Plg+opx sympl	56.07	0.08918	0.79944	2.354	6.256	0.14734	0.08714	33.274	1.44982	0.03406	0.0047	100.566		PC2	Olivine	2s	0.300466	0.188468	0.050322	0.0296378	0.415355			PC2	Clinopyroxene	n=5	2s	0.498919	0.0120565	0.0471004	0.16	0.432527	0.0574215	0.0288309	1.8526	2.32308	0.0825239	0.00406792			PC2	Spinel	n=5	2s	0.0269349	0.0293079
PC2	Orthopyroxene	n=5	2s	0.584294	0.0236345	0.0160845	0.252032	0.110995	0.019035	0.0114251	0.481996	0.296337	0.0143099	0.0100449			PC2	Olivine	n=5	40.762	9.526	0.1598	0.37314	49.648	100.469		PC2	Clinopyroxene		core	51.815	0.1213	1.42322	4.8825	3.3	0.122075	0.04495	17.7475	20.6575	0.3076	0.0018	100.423		PC2	Spinel		rim	0.0328667	0.2655
PC2	Orthopyroxene		Plg+opx sympl	55.954	0.08226	0.76936	2.442	6.324	0.14526	0.08854	33.03	1.502	0.01726	0.00368	100.358		PC2	Olivine	2s	0.222441	0.367587	0.0281436	0.0245004	0.266608			PC2	Clinopyroxene	n=4	2s	0.550515	0.0508367	0.0839734	0.166833	0.466762	0.0491768	0.0373743	1.87839	2.39641	0.165928	0.00566627			PC2	Spinel	n=3	2s	0.0196299	0.0680961
PC2	Orthopyroxene	n=5	2s	0.429092	0.0314829	0.127841	0.381418	0.191625	0.0256166	0.0294277	0.420238	0.109909	0.041206	0.0110213			PC2	Olivine	n=5	40.792	9.686	0.14814	0.36698	49.724	100.717		PC2	Clinopyroxene		core	52.5075	0.150175	1.5525	4.205	3.065	0.11265	0.03145	16.75	21.1075	0.3289	0.008	99.8187		PC2	Spinel		rim	0.01258	0.28512
PC2	Orthopyroxene	n=1	Plg+opx sympl	56.4233	0.0708	0.947133	2.94333	5.97667	0.153533	-	32.6267	1.91	0.0181	0.0024	101.072		PC2	Olivine	2s	0.579034	0.197282	0.0210165	0.0639203	0.839119			PC2	Clinopyroxene	n=4	2s	0.592481	0.048961	0.0191485	0.285424	0.316017	0.0559918	0.0342082	1.40694	1.81331	0.0884391	0.00458112			PC2	Spinel	n=5	2s	0.0202477	0.0327821
PC2	Orthopyroxene	n=1	Plg+opx sympl	54.5467	0.0606	0.954233	3.42333	6.06	0.1368	-	32.16	1.66	0.0341333	0.0082	99.044		PC2	Olivine	n=5	40.776	9.478	0.13618	0.36572	49.694	100.45		PC2	Clinopyroxene		core	51.415	0.12595	1.39885	4.78	3.17	0.131	0.0627	16.915	21.13	0.34605	0.00355	99.4781		PC2	Spinel		rim	0.01932	0.29014
PC2	Orthopyroxene		rim	56.085	0.09775	0.790325	2.405	6.2	0.154	0.0922	33.14	1.735	0.019175	0.005275	100.724		PC2	Olivine	2s	0.601764	0.230391	0.0312965	0.0514967	0.553823			PC2	Clinopyroxene	n=2	2s	0.46669	0.0205061	0.0487904	0.0848528	0.339411	0.0398808	0.0353553	1.20208	1.75362	0.16815	0.00806102			PC2	Spinel	n=5	2s	0.0207588	0.0366417
PC2	Orthopyroxene	n=4	2s	0.613949	0.0456881	0.0661665	0.148324	0.184029	0.0555662	0.0308446	0.143295	0.105198	0.0442846	0.0065041			PCB	Olivine	n=5	40.854	9.114	0.1396	0.36238	50.082	100.552		PC2	Clinopyroxene		core	52.394	0.14176	1.4295	3.928	3.232	0.10152	0.04574	17.378	20.638	0.27738	0.00096	99.5669		PC2	Spinel		rim	0.14278	0.2713
PC2	Orthopyroxene		rim	55.4363	0.080325	0.855187	2.665	6.20125	0.15035	0.0943875	32.7413	1.76125	0.038925	0.0065375	100.031		PCB	Olivine	2s	0.537141	0.173551	0.038471	0.0471308	0.710831			PC2	Clinopyroxene	n=5	2s	0.248032	0.0205283	0.096977	0.152578	0.388947	0.0603442	0.0212375	1.2066	1.95915	0.0566688	0.00356258			PC2	Spinel	n=5	2s	0.578898	0.0334712
PC2	Orthopyroxene	n=9	2s	0.448099	0.0256722	0.0814365	0.127391	0.115851	0.0209503	0.0254463	0.506127	0.342835	0.0467548	0.0113616			PCB	Olivine	n=5	40.8	9.22	0.1378	0.37404	50.014	100.546		PC2	Clinopyroxene		core	51.805	0.144375	1.44235	4.43	3.2475	0.089625	0.045225	17.56	20.105	0.274675	0.009825	99.1536		PC2	Spinel		rim	0.00726	0.28956
PC2	Orthopyroxene		rim	55.38	0.091875	0.9043	2.78	6.185	0.15085	0.09925	32.4825	2.1175	0.0264	0.00385	100.222		PCB	Olivine	2s	0.248998	0.194422	0.0131172	0.0421067	0.479291			PC2	Clinopyroxene	n=4	2s	1.46219	0.017595	0.0550686	0.446318	0.26602	0.0456194	0.0403281	0.910238	0.780513	0.0796048	0.0143929			PC2	Spinel	n=5	2s	0.0318011	0.0378118
PC2	Orthopyroxene	n=5	2s	0.797162	0.0387654	0.078984	0.0966092	0.299555	0.0457298	0.018658	0.78015	0.8879	0.0477842	0.0151345			PCB	Olivine	n=5	41.168	9.31	0.13792	0.37778	50.466	101.46		PC2	Clinopyroxene		core	51.91	0.1412	1.4882	4.3775	3.4425	0.10665	0.044325	17.875	19.4075	0.301675	0.003225	99.0978		PC2	Spinel		rim	0.01416	0.264
PC2	Orthopyroxene		rim	56.0967	0.0691667	0.7861	2.39333	6.23333	0.169867	0.122633	33.33	1.59333	0.0157333	0.00703333	100.817		PCB	Olivine	2s	0.254323	0.146287	0.0603267	0.037349	0.51896			PC2	Clinopyroxene	n=4	2s	0.651767	0.0177606	0.108263	0.10116	0.5483	0.0255904	0.0369762	1.86258	2.72237	0.146309	0.00845439			PC2	Spinel	n=5	2s	0.0193544	0.027343
PC2	Orthopyroxene	n=3	2s	0.642599	0.0127943	0.0820095	0.0305505	0.0416333	0.0366444	0.0519054	0.230651	0.234379	0.0469239	0.0124777			PCB	Olivine	n=5	40.9	9.14	0.14862	0.37572	49.806	100.37		PC2	Clinopyroxene		core	52.304	0.18914	1.39704	3.572	3.086	0.1047	0.04886	17.458	20.622	0.30618	0.00216	99.0901		PC2	Spinel		rim	0.02938	0.2541
PC2	Orthopyroxene		rim	56.1675	0.077375	0.76705	2.34	6.24	0.146225	0.0886	33.405	1.545	0.017425	0.001625	100.796		PCB	Olivine	2s	0.418569	0.525928	0.043822	0.0386687	0.585594			PC2	Clinopyroxene	n=5	2s	0.659333	0.0107597	0.0657548	0.135941	0.0609918	0.0255593	0.0534508	0.352534	0.553064	0.0735424	0.00424641			PC2	Spinel	n=5	2s	0.0386568	0.01153
PC2	Orthopyroxene	n=4	2s	0.497024	0.0345502	0.0616836	0.289828	0.148773	0.00773628	0.027017	0.270555	0.242487	0.0367653	0.00403113			PCB	Olivine	n=5	40.832	9.25	0.14598	0.38232	50.094	100.704		PC2	Clinopyroxene		core	51.665	0.1391	1.43085	4.25	2.99	0.1138	0.03945	17.75	20.465	0.2856	0.01175	99.1406		PC2	Spinel		rim	0.01382	0.2539
PC2	Orthopyroxene		rim	55.86	0.0774	0.79906	2.5	6.168	0.14788	0.10146	33.056	1.862	0.01084	0.00294	100.586		PCB	Olivine	2s	0.451309	0.116619	0.0333267	0.0285722	0.275899			PC2	Clinopyroxene	n=2	2s	0.494975	0.0506288	0.0131522	0.0848528	0.113137	0.0124451	0.0244659	0.565685	0.381838	0.0687308	0.000707107			PC2	Spinel	n=5	2s	0.0244987	0.0370686
PC2	Orthopyroxene	n=5	2s	0.661967	0.021924	0.0553752	0.251396	0.135204	0.0316848	0.023012	0.442854	0.269592	0.032171	0.00802945													PC2	Clinopyroxene		core	51.925	0.0878	1.41653	5.2225	3.2225	0.0979	0.03835	16.645	20.9275	0.277325	0.007075	99.8675		PC2	Spinel		rim	0.08822	0.28002
PC2	Orthopyroxene		rim	55.572	0.08522	0.86354	2.628	6.212	0.16084	0.09864	32.89	1.78	0.02766	0.00432	100.322												PC2	Clinopyroxene	n=4	2s	0.455339	0.0223314	0.0405115	0.186458	0.311288	0.0399943	0.0210881	1.36991	2.39162	0.0180528	0.00895079			PC2	Spinel	n=5	2s	0.262257	0.045281
PC2	Orthopyroxene	n=5	2s	0.636145	0.0409383	0.0356599	0.132966	0.118659	0.04281	0.0305498	0.422611	0.181659	0.0589652	0.011099													PC2	Clinopyroxene		core	52.0475	0.152075	1.42643	4.4825	3.3775	0.124975	0.03765	17.4275	20.1425	0.251075	0.001375	99.4711		PC2	Spinel		rim	0.01622	0.28752
PC2	Orthopyroxene		rim	56.066	0.0833	0.70894	2.058	6.158	0.15306	0.07696	33.21	1.5488	0.02836	0.0031	100.095												PC2	Clinopyroxene	n=4	2s	0.714306	0.0564334	0.0528354	0.123693	0.393404	0.0252362	0.0142009	1.4523	1.97304	0.0713875	0.00303919			PC2	Spinel	n=5	2s	0.0339159	0.0257796
PC2	Orthopyroxene	n=5	2s	0.410999	0.0330142	0.0458634	0.141704	0.158367	0.0490902	0.0131496	0.267208	0.303955	0.0425203	0.00964261													PC2	Clinopyroxene		core	53.0575	0.16235	1.27348	2.825	2.8075	0.090375	0.042125	16.7475	22.4925	0.277075	0.004275	99.7797		PC2	Spinel		rim	0.0198	0.31016
PCB	Orthopyroxene		core	54.622	0.04778	0.91184	3.99	5.94	0.1213	0.1228	32.212	2.106	0.02106	0.0067	100.101												PC2	Clinopyroxene	n=6	2s	0.341906	0.0415219	0.132204	0.290975	0.161142	0.029606	0.0442506	0.152643	0.392726	0.134264	0.0069193			PC2	Spinel	n=5	2s	0.0377558	0.0428342
PCB	Orthopyroxene	n=5	2s	0.348827	0.0406705	0.0359479	0.146287	0.104881	0.0541101	0.0274995	0.100399	0.150732	0.0445272	0.00813757													PC2	Clinopyroxene		rim	52.428	0.14622	1.36792	3.682	3.042	0.1086	0.05118	16.696	21.662	0.24976	0.0033	99.437		PC2	Spinel		rim	0.00616	0.27766
PCB	Orthopyroxene		core	55.1025	0.053675	0.941425	4.1325	6.095	0.149975	0.09045	32.67	1.8775	0.013475	0.001725	101.128												PC2	Clinopyroxene	n=5	2s	0.226892	0.0389349	0.0875391	0.599567	0.136675	0.0149873	0.0310514	0.455763	0.467632	0.0854052	0.00666033			PC2	Spinel	n=5	2s	0.0112877	0.0566556
PCB	Orthopyroxene	n=5	2s	0.859651	0.0206425	0.0627948	0.157861	0.146561	0.0572684	0.0362628	0.992411	0.657663	0.0368973	0.00372183													PC2	Clinopyroxene		rim	52.55	0.17158	1.3774	3.502	3.304	0.08776	0.04908	17.646	20.474	0.27122	0.00416	99.4372		PC2	Spinel		Symplectites	0.0341417	0.177917
PCB	Orthopyroxene		core	54.838	0.03864	0.933	4.02	5.972	0.14536	0.10042	32.368	2.102	0.01438	0.00902	100.541												PC2	Clinopyroxene	n=5	2s	0.3937	0.0180529	0.0695861	0.133716	0.470234	0.0263266	0.0357165	1.15114	1.92871	0.049182	0.0103669			PC2	Spinel	n=2	2s	0.0602219	0.035591
PCB	Orthopyroxene	n=5	2s	0.23341	0.04383	0.0492987	0.0894427	0.171697	0.0361471	0.0485422	0.349686	0.84775	0.0413244	0.0097953													PC2	Clinopyroxene		rim	52.6975	0.183575	1.43435	3.5475	3.15	0.103325	0.062325	17.43	20.7975	0.287225	0.00825	99.7016		PC2	Spinel		Symplectites	0.0523714	0.1678
PCB	Orthopyroxene		core	54.62	0.037125	0.93035	3.9725	5.8925	0.148875	0.10665	32.11	2.07	0.003375	0.005175	99.8965												PC2	Clinopyroxene	n=4	2s	0.301275	0.0371532	0.130852	0.415171	0.46619	0.0410802	0.0137272	1.18693	1.77744	0.0975674	0.0140708			PC2	Spinel	n=7	2s	0.0916985	0.0369445
PCB	Orthopyroxene	n=5	2s	0.585833	0.0446242	0.0567076	0.0660808	0.0957427	0.0623158	0.0500524	0.759474	0.755601	0.00779466	0.00750533													PC2	Clinopyroxene		rim	52.764	0.17348	1.38474	3.448	3.246	0.09594	0.05144	17.634	20.636	0.32064	0.00434	99.7586		PC2	Spinel		Symplectites	0.01285	0.1905
PCB	Orthopyroxene		core	55.248	0.04486	0.87684	3.946	5.922	0.1517	0.09194	32.424	2.058	0.0214	0.00304	100.788												PC2	Clinopyroxene	n=5	2s	0.352307	0.0588006	0.0343853	0.273642	0.320187	0.0424369	0.0451399	1.05968	1.79586	0.0390575	0.0101396			PC2	Spinel	n=2	2s	0.0363453	0.00282843
PCB	Orthopyroxene	n=5	2s	0.565933	0.0374368	0.0687127	0.0576194	0.100399	0.0517809	0.00827357	0.451354	0.0572713	0.0404591	0.00990919													PC2	Clinopyroxene		rim	52.872	0.14814	1.15466	2.892	2.778	0.0848	0.043	17.1	21.992	0.2668	0.00206	99.3335		PC2	Spinel		Symplectites	0.0554333	0.165333
PCB	Orthopyroxene		core	55.154	0.04586	0.8974	3.904	5.952	0.15672	0.11674	32.508	1.876	0.00316	0.00794	100.622												PC2	Clinopyroxene	n=5	2s	1.12155	0.0259228	0.210513	0.745037	0.16334	0.0617124	0.0116327	0.325883	0.911307	0.100904	0.0092126			PC2	Spinel	n=3	2s	0.149428	0.053466
PCB	Orthopyroxene	n=5	2s	0.550926	0.0212446	0.0720407	0.0687023	0.114368	0.016808	0.0324443	0.818462	0.230911	0.0141319	0.00975459													PC2	Clinopyroxene	n=1	rim	52.7	0.169	1.4601	3.76	3.21	0.097	0.0752	17.63	20.66	0.2838	0	100.045		PCB	Spinel		core	0.0169	0.08351
PCB	Orthopyroxene		core	55.182	0.0479	0.8092	3.904	5.926	0.139	0.10524	32.652	1.744	0.00764	0.00814	100.525												PC2	Clinopyroxene		rim	52.1875	0.1706	1.49	3.9525	3.21	0.10595	0.051825	17.395	20.2	0.285275	0.002025	99.0507		PCB	Spinel	n=10	2s	0.0241563	0.0387119
PCB	Orthopyroxene	n=5	2s	0.276912	0.026462	0.0269165	0.144637	0.0819756	0.0293915	0.0220439	0.0684105	0.0672309	0.0108209	0.00825542													PC2	Clinopyroxene	n=4	2s	0.592256	0.0401912	0.0365148	0.111206	0.160831	0.0298219	0.0327932	0.521153	0.595987	0.0758678	0.0078356			PCB	Spinel		core	0.0165	0.07218
PCB	Orthopyroxene		rim	55.296	0.04564	0.83728	3.87	5.97	0.15308	0.09172	32.542	2	0.02668	0.00876	100.841												PC2	Clinopyroxene		rim	52.746	0.1956	1.3159	3.19	3.024	0.1006	0.05442	17.26	21.206	0.26868	0.00452	99.3657		PCB	Spinel	n=5	2s	0.0196158	0.045121
PCB	Orthopyroxene	n=5	2s	0.229172	0.0261788	0.0662031	0.0969536	0.146969	0.0440539	0.0240755	0.183521	0.18868	0.0418338	0.00728231													PC2	Clinopyroxene	n=5	2s	0.255969	0.0421564	0.0973378	0.281425	0.091214	0.0470912	0.0418642	0.464112	0.568436	0.0300498	0.00640999			PCB	Spinel		core	0.014	0.0793
PCB	Orthopyroxene		rim	55.026	0.04552	0.81046	3.798	6.036	0.13456	0.109	32.62	1.922	0.0197	0.0046	100.526												PC2	Clinopyroxene		rim	52.6075	0.162925	1.3595	3.4775	3.0225	0.104725	0.04975	17.74	21.385	0.346975	0.00275	100.259		PCB	Spinel	n=5	2s	0.0229865	0.0165015
PCB	Orthopyroxene	n=5	2s	0.397643	0.0393435	0.0874813	0.121161	0.091214	0.0532916	0.0325825	0.562139	0.310934	0.0539511	0.00953205													PC2	Clinopyroxene	n=4	2s	0.593829	0.0372066	0.080676	0.107548	0.230579	0.0510841	0.0463789	0.812076	0.846877	0.0285285	0.00411987			PCB	Spinel		core	0.03109	0.08094
PCB	Orthopyroxene		rim	54.9375	0.034325	0.804475	3.7675	5.99	0.1523	0.097275	32.555	1.8125	0.022975	0.004275	100.178												PC2	Clinopyroxene		rim	52.588	0.17536	1.34962	3.334	3.218	0.08106	0.06166	18.132	20.884	0.31624	0.00358	100.144		PCB	Spinel	n=10	2s	0.0349179	0.0409926
PCB	Orthopyroxene	n=5	2s	0.996577	0.0248861	0.0311758	0.117047	0.222111	0.0290631	0.0348557	0.442267	0.09	0.0234426	0.00866468													PC2	Clinopyroxene	n=5	2s	0.318873	0.0287356	0.134304	0.363483	0.193598	0.036454	0.0262643	0.705606	0.934195	0.149019	0.00390743			PCB	Spinel		core	0.02818	0.08336
PCB	Orthopyroxene		rim	54.602	0.05332	1.00762	4.144	5.896	0.13832	0.0974	32.388	1.828	0.03058	0.00366	100.189												PC2	Clinopyroxene		rim	51.9225	0.16805	1.4669	3.895	3.2	0.0813	0.0496	17.45	20.9975	0.362325	0.0048	99.598		PCB	Spinel	n=5	2s	0.0361249	0.0582145
PCB	Orthopyroxene	n=5	2s	0.799425	0.0269653	0.0712152	0.168285	0.264802	0.00463552	0.0368882	0.622479	0.767385	0.0459287	0.00650938													PC2	Clinopyroxene	n=4	2s	1.00855	0.068292	0.0348245	0.350809	0.366242	0.0304583	0.0255661	1.87083	1.86056	0.0418739	0.00828171			PCB	Spinel		core	0.03696	0.07604
																											PC2	Clinopyroxene		rim	52.8	0.17334	1.33578	3.3	3.002	0.0922	0.04596	17.918	21.552	0.28648	0.00206	100.508		PCB	Spinel	n=5	2s	0.111937	0.0120055
																											PC2	Clinopyroxene	n=5	2s	0.496991	0.0300551	0.116723	0.357771	0.14519	0.0358974	0.0348438	0.467846	0.721027	0.0672753	0.00814076			PCB	Spinel		core	0.02672	0.07008
																											PC2	Clinopyroxene		rim	52.4267	0.153167	1.1963	2.98667	2.95	0.1088	0.0600667	18.0967	21.2033	0.287533	0.00296667	99.4722		PCB	Spinel	n=5	2s	0.032468	0.0463183
																											PC2	Clinopyroxene	n=3	2s	0.703231	0.00963812	0.0655863	0.120554	0.072111	0.0498931	0.0231692	0.825914	1.03621	0.0674568	0.00645084			PCB	Spinel		core	0.025075	0.0607
																											PC2	Clinopyroxene		rim	52.256	0.16034	1.38494	3.572	3.146	0.09618	0.05384	17.924	20.758	0.28996	0.0061	99.6474		PCB	Spinel	n=4	2s	0.0565255	0.0528268
																											PC2	Clinopyroxene	n=5	2s	0.359333	0.0269335	0.0553083	0.216979	0.158493	0.033468	0.0204791	0.49165	0.358441	0.0382386	0.00760526			PCB	Spinel		rim	0.02426	0.07752
																											PC2	Clinopyroxene		rim	52.8625	0.188125	1.37622	3.34	3.07	0.086625	0.050625	18.0225	21.305	0.290525	0.0013	100.593		PCB	Spinel	n=5	2s	0.0307742	0.0311719
																											PC2	Clinopyroxene	n=4	2s	0.26096	0.0211958	0.0287455	0.0365148	0.11431	0.0208118	0.0796138	0.247857	0.346218	0.101998	0.0052			PCB	Spinel		rim	0.03374	0.0606
																											PC2	Clinopyroxene		rim	52.035	0.1782	1.45257	3.7025	3.1825	0.1109	0.053125	18.1725	20.785	0.279	0.00265	99.9539		PCB	Spinel	n=5	2s	0.0315821	0.017917
																											PC2	Clinopyroxene	n=4	2s	0.315595	0.0297926	0.131489	0.449407	0.307842	0.0576435	0.0328517	1.2516	1.41784	0.0291081	0.00450925			PCB	Spinel		rim	0.0212	0.08478
																											PC2	Clinopyroxene		rim	52.1025	0.1948	1.45225	3.8325	3.295	0.112275	0.045075	17.755	20.8575	0.308175	0.003125	99.9581		PCB	Spinel	n=10	2s	0.0301221	0.0373266
																											PC2	Clinopyroxene	n=4	2s	0.587509	0.0450816	0.0948033	0.564358	0.56107	0.0405161	0.0500052	1.64588	2.49177	0.0440613	0.00925113			PCB	Spinel		rim	0.01738	0.07154
																											PC2	Clinopyroxene		rim	52.432	0.16464	1.39304	3.382	2.988	0.10152	0.04934	17.718	21.392	0.29242	0.0075	99.9205		PCB	Spinel	n=5	2s	0.029067	0.0519075
																											PC2	Clinopyroxene	n=4	2s	0.560071	0.0118056	0.0879373	0.417469	0.171697	0.0342571	0.0239318	0.482162	0.797295	0.0556364	0.011749			PCB	Spinel		rim	0.0215	0.0805
																											PC2	Clinopyroxene		rim	52.844	0.16632	1.19606	3.032	3.01	0.09076	0.0544	18.18	21.382	0.26366	0.00192	100.221		PCB	Spinel	n=5	2s	0.0576623	0.0180327
																											PC2	Clinopyroxene	n=5	2s	0.701513	0.0294793	0.150681	0.572608	0.398748	0.0520343	0.0269956	0.898109	1.83866	0.123144	0.0057817			PCB	Spinel		rim	0.0157	0.08412
																											PC2	Clinopyroxene		rim	52.855	0.174425	1.37572	3.16	3.01	0.102375	0.041575	18.0825	21.2425	0.28925	0.0029	100.336		PCB	Spinel	n=5	2s	0.0229735	0.0262326
																											PC2	Clinopyroxene	n=5	2s	0.690797	0.0213812	0.336894	0.955406	0.538393	0.0169386	0.0203361	0.402451	1.00736	0.0907725	0.00731391			PCB	Spinel		rim	0.01752	0.0612
																											PC2	Clinopyroxene		rim	52.198	0.1567	1.36008	3.374	3.026	0.1033	0.04094	17.736	21.536	0.31302	0.00564	99.8497		PCB	Spinel	n=5	2s	0.0289155	0.0434546
																											PC2	Clinopyroxene	n=5	2s	0.580758	0.0351263	0.0402799	0.225655	0.196265	0.0148324	0.0337611	0.479708	0.778409	0.106456	0.0099223			PCB	Spinel		rim	0.01304	0.08008
																											PC2	Clinopyroxene		interst. Cpx	52.26	0.15755	1.3188	3.18	2.8825	0.09275	0.04285	17.2575	21.9975	0.36875	0.0055	99.5637		PCB	Spinel	n=5	2s	0.0249093	0.0468197
																											PC2	Clinopyroxene	n=5	2s	0.388587	0.0447083	0.139433	0.278927	0.322676	0.0552658	0.0522014	0.54754	1.18892	0.0822337	0.00769753			PCB	Spinel		rim	0.01994	0.0636
																											PC2	Clinopyroxene		interst. Cpx	52.5538	0.176388	1.33675	3.08625	2.8875	0.0950625	0.0332125	17.3388	22.4037	0.388112	0.0010125	100.301		PCB	Spinel	n=5	2s	0.029405	0.0188505
																											PC2	Clinopyroxene	n=8	2s	0.72411	0.0456702	0.129666	0.387215	0.41607	0.0323152	0.0238288	0.695244	1.1678	0.102743	0.00237712			PCB	Spinel		rim	0.01892	0.06304
																											PC2	Clinopyroxene		interst. Cpx	52.23	0.1819	1.271	3.3	2.985	0.0938	0.0539	17.625	21.615	0.32355	0.0034	99.6826		PCB	Spinel	n=5	2s	0.0364062	0.040122
																											PC2	Clinopyroxene	n=2	2s	0.282843	0.0893783	0.0254558	0.113137	0.212132	0.0364867	0.00509117	0.721249	1.23037	0.0807516	0.00961665			PCB	Spinel		rim	0.02468	0.06494
																											PC2	Clinopyroxene		interst. Cpx	52.2838	0.172	1.31621	3.24625	3.025	0.114425	0.0487625	17.57	21.5813	0.33805	0.0041125	99.6998		PCB	Spinel	n=5	2s	0.0177535	0.0362874
																											PC2	Clinopyroxene	n=8	2s	0.785871	0.0595996	0.117875	0.705808	0.330714	0.0228668	0.0220602	1.00433	1.55289	0.0918304	0.00736977			PCB	Spinel		rim	0.0308	0.07604
																											PC2	Clinopyroxene		interst. Cpx	52.509	0.17691	1.2183	3.069	3.006	0.09556	0.04991	17.631	21.934	0.30404	0.0058	99.9995		PCB	Spinel	n=5	2s	0.035252	0.0222978
																											PC2	Clinopyroxene	n=10	2s	0.815486	0.0280988	0.180344	0.460188	0.313999	0.0394457	0.0455497	1.10395	1.27042	0.100028	0.00484883			PCB	Spinel		Symplectites	0.0205397	0.0467512
																											PC2	Clinopyroxene		interst. Cpx	52.5183	0.170467	1.27083	3.15333	2.97167	0.0993333	0.05665	17.61	21.4683	0.339633	0.00295	99.6615		PCB	Spinel	n=2	2s	0.0213087	0.0226837
																											PC2	Clinopyroxene	n=6	2s	0.508868	0.0319636	0.166057	0.26793	0.11961	0.0513259	0.0238866	0.304105	0.685906	0.104841	0.00790924			PCB	Spinel		Symplectites	0.02865	0.0571
																											PC2	Clinopyroxene		interst. Cpx	53.5967	0.126367	0.984633	2.33667	2.62	0.0926	0.0468	17.6467	22.5767	0.322567	0	100.35		PCB	Spinel	n=4	2s	0.041053	0.0188043
																											PC2	Clinopyroxene	n=3	2s	0.340196	0.0305027	0.156426	0.328836	0.087178	0.0368196	0.0204245	0.502129	0.352326	0.152723	0			PCB	Spinel		Symplectites	0.0164167	0.0622333
																											PCB	Clinopyroxene		core	51.3	0.09546	1.34292	4.944	3.086	0.10526	0.05184	17.488	21.402	0.09034	0.00254	99.9084		PCB	Spinel	n=6	2s	0.028309	0.0285023
																											PCB	Clinopyroxene	n=5	2s	0.3755	0.05163	0.0431232	0.0995992	0.13755	0.0259887	0.0231731	0.37347	0.572957	0.0683436	0.00378048			PCB	Spinel		Symplectites	0.0273	0.02855
																											PCB	Clinopyroxene		core	51.496	0.09318	1.34684	5.046	3.174	0.10756	0.05972	17.522	21.36	0.10074	0.00442	100.31		PCB	Spinel	n=2	2s	0.00735391	0.00749533
																											PCB	Clinopyroxene	n=5	2s	0.214756	0.0278785	0.0958913	0.0593296	0.268924	0.0620185	0.048079	0.512133	0.874071	0.0485004	0.00948936			PCB	Spinel		Symplectites	0.0136667	0.0472
																											PCB	Clinopyroxene		core	51.2267	0.0995667	1.37727	5.04333	3.05	0.0985667	0.0491667	17.23	21.9333	0.0787	0.0068	100.193		PCB	Spinel	n=3	2s	0.025401	0.013
																											PCB	Clinopyroxene	n=3	2s	0.16773	0.0655	0.130607	0.174738	0.04	0.03158	0.0201894	0.672012	0.846719	0.0601688	0.00600999
																											PCB	Clinopyroxene		core	51.278	0.08718	1.38546	5.06	3.124	0.09814	0.06026	17.41	21.646	0.06416	0.00398	100.217
																											PCB	Clinopyroxene	n=5	2s	0.487524	0.0327156	0.0743425	0.119164	0.257138	0.0484982	0.0427639	0.569386	1.08891	0.0405079	0.00749053
																											PCB	Clinopyroxene		core	51.4	0.0858	1.40522	5.07	3.1625	0.099875	0.04075	17.4375	21.42	0.065325	0.005375	100.192
																											PCB	Clinopyroxene	n=4	2s	0.247117	0.0316299	0.0435698	0.224499	0.411299	0.0212172	0.0175412	1.39431	2.1361	0.0639634	0.00881873
																											PCB	Clinopyroxene		core	51.2	0.1267	1.39427	5.15333	3.08	0.0969333	0.0484333	17.1667	21.6867	0.0520333	0.00803333	100.013
																											PCB	Clinopyroxene	n=3	2s	0.507149	0.0336791	0.0203827	0.122202	0.06	0.0505744	0.0167097	0.664931	0.581836	0.0749147	0.00888669
																											PCB	Clinopyroxene		core	51.6633	0.1059	1.39893	5.13	3.19667	0.120733	0.0499333	17.23	21.2033	0.061	0.0001	100.16
																											PCB	Clinopyroxene	n=3	2s	0.810021	0.0165421	0.0149858	0.131149	0.375411	0.0278757	0.0199101	1.78337	1.87897	0.0124435	0.00034641
																											PCB	Clinopyroxene		core	51.4567	0.0779	1.34147	4.91	3.05667	0.1066	0.0561	16.9767	21.2567	0.0844333	0.00376667	99.327
																											PCB	Clinopyroxene	n=3	2s	0.215716	0.0325115	0.127324	0.138564	0.128582	0.0137884	0.0151089	0.447363	0.622682	0.0471136	0.00547844
																											PCB	Clinopyroxene		core	51.775	0.101375	1.34775	5.1075	3.1775	0.1035	0.071275	17.2375	21.29	0.0794	0.00575	100.297
																											PCB	Clinopyroxene	n=4	2s	0.409715	0.0292266	0.0798813	0.1843	0.329191	0.0213342	0.0484637	0.8882	1.28675	0.0354935	0.011286
																											PCB	Clinopyroxene		core	51.618	0.11276	1.35328	5.04	3.234	0.11826	0.05394	17.592	20.578	0.07616	0.00402	99.7804
																											PCB	Clinopyroxene	n=5	2s	0.375872	0.0514619	0.0993351	0.205426	0.228298	0.0122887	0.03044	0.335082	0.805034	0.0623744	0.00827816
																											PCB	Clinopyroxene		core	51.72	0.0823333	1.26423	4.85667	3.29	0.102933	0.0540333	17.7833	20.4667	0.0880667	0.00376667	99.7121
																											PCB	Clinopyroxene	n=3	2s	0.207846	0.0153119	0.100816	0.200333	0.261534	0.0397438	0.0180857	0.640104	0.963397	0.059872	0.00706069	0.228218
																											PCB	Clinopyroxene		core	51.6867	0.101467	1.328	4.79	3.05	0.111933	0.0630333	17.3933	21.0367	0.0785	0.00386667	99.6436
																											PCB	Clinopyroxene	n=3	2s	0.725075	0.0246628	0.0151433	0.111355	0.255343	0.0651181	0.0116092	1.17887	1.46292	0.0656061	0.0133945
																											PCB	Clinopyroxene		core	51.645	0.099	1.30083	4.7325	3.0775	0.10415	0.052725	17.1175	21.4825	0.06605	0.003975	99.6817
																											PCB	Clinopyroxene	n=4	2s	0.303095	0.023254	0.0514669	0.208087	0.464004	0.0363929	0.0368327	1.0371	2.23436	0.0280312	0.00891497
																											PCB	Clinopyroxene		core	51.4633	0.0838	1.40703	5.05667	3.21	0.110767	0.0570333	17.26	20.96	0.0685667	0.00286667	99.6801
																											PCB	Clinopyroxene	n=3	2s	0.310698	0.0407534	0.146079	0.307463	0.450333	0.0565779	0.0158017	1.27326	1.66577	0.0417235	0.00993042
																											PCB	Clinopyroxene	n=1	core	51.3	0.1024	1.3657	5.06	3.05	0.0981	0.0279	16.56	21.83	0.1059	0	99.5
																											PCB	Clinopyroxene		core	51.4	0.09464	1.37086	5.022	3.048	0.11676	0.04796	16.704	21.226	0.0829	0.00688	99.12
																											PCB	Clinopyroxene	n=5	2s	0.347275	0.0562325	0.0795248	0.230391	0.396837	0.0303502	0.0489288	1.22659	1.52227	0.0451723	0.0087217
																											PCB	Clinopyroxene		core	51.94	0.0916333	1.3963	4.96	3.25667	0.130633	0.0339	17.4367	20.65	0.0672	0.00696667	99.97
																											PCB	Clinopyroxene	n=3	2s	0.640937	0.0228546	0.0975465	0.072111	0.152753	0.0262468	0.0358865	0.670025	1.09343	0.0365825	0.012365
																											PCB	Clinopyroxene		core	51.605	0.094125	1.305	4.86	3.0675	0.105125	0.0473	16.875	21.385	0.099425	0.0021	99.4456
																											PCB	Clinopyroxene	n=4	2s	0.434971	0.044275	0.0579259	0.130639	0.182848	0.049148	0.0191116	1.35701	1.7174	0.0867512	0.00489353
																											PCB	Clinopyroxene		core	51.42	0.10505	1.3023	4.835	2.865	0.11215	0.0851	16.615	21.885	0.06525	0.0069	99.2968
																											PCB	Clinopyroxene	n=2	2s	0.367696	0.043982	0.0910754	0.240416	0.410122	0.0304056	0.0956008	1.25865	1.20208	0.0592555	0.0101823
																											PCB	Clinopyroxene		core	51.552	0.10292	1.36008	5.12	3.342	0.10724	0.05854	17.968	20.476	0.06136	0.00714	100.155
																											PCB	Clinopyroxene	n=5	2s	0.407529	0.0633919	0.0614575	0.124097	0.206591	0.0397705	0.0328912	1.02425	1.62411	0.0309925	0.0139976
																											PCB	Clinopyroxene		core	51.4925	0.10745	1.35035	5.0825	3.1325	0.1231	0.054375	17.25	21.8775	0.109225	0.00625	100.586
																											PCB	Clinopyroxene	n=4	2s	0.592706	0.0221898	0.0557242	0.135031	0.133041	0.0258225	0.016885	0.853698	1.20735	0.0418073	0.0100419
																											PCB	Clinopyroxene		rim	52.262	0.10578	1.14606	4.562	2.96	0.09804	0.05342	17.354	21.748	0.07786	0.0098	100.377
																											PCB	Clinopyroxene	n=5	2s	0.2998	0.0403213	0.0802412	0.0942338	0.124097	0.0219247	0.0349515	0.578896	0.472313	0.0710319	0.00783326
																											PCB	Clinopyroxene		rim	52.126	0.10038	1.18254	4.512	3.008	0.11618	0.05326	17.56	21.266	0.05802	0.00366	99.986
																											PCB	Clinopyroxene	n=5	2s	0.712545	0.0463731	0.120465	0.39431	0.170529	0.0376676	0.0291776	1.13807	1.40197	0.0378833	0.00788112
																											PCB	Clinopyroxene		rim	52.09	0.093525	1.2284	4.71	3.14	0.118575	0.06045	17.7075	20.94	0.0398	0	100.128
																											PCB	Clinopyroxene	n=4	2s	0.418569	0.0464418	0.0736158	0.268825	0.0816497	0.0180358	0.0363723	0.483425	0.321248	0.0556328	0
																											PCB	Clinopyroxene		rim	51.8033	0.0966	1.16847	4.64667	2.97333	0.1046	0.0582667	17.3833	21.2967	0.0734333	0.00166667	99.6064
																											PCB	Clinopyroxene	n=3	2s	0.496521	0.0239006	0.146312	0.397157	0.289367	0.038256	0.0318875	0.67656	1.06308	0.0684457	0.0057735
																											PCB	Clinopyroxene		rim	51.9967	0.0927667	1.18693	4.63333	3.04667	0.105967	0.0530333	17.45	21.3367	0.0849333	0.0034	99.9904
																											PCB	Clinopyroxene	n=3	2s	0.064291	0.0605185	0.0769026	0.185831	0.150111	0.0137409	0.0149216	0.355528	0.620108	0.0506286	0.00961457
																											PCB	Clinopyroxene		rim	51.868	0.11152	1.28314	4.862	3.148	0.09864	0.04388	17.4	21.006	0.08894	0.0038	99.9139
																											PCB	Clinopyroxene	n=5	2s	0.533554	0.0351259	0.0390389	0.100399	0.393039	0.0279752	0.0303603	1.21507	1.73312	0.0189191	0.00951735
																											PCB	Clinopyroxene		rim	51.714	0.10498	1.2189	4.504	2.95	0.0972	0.05608	16.92	21.768	0.07044	0.00212	99.4057
																											PCB	Clinopyroxene	n=5	2s	0.181439	0.012951	0.0827011	0.172395	0.18868	0.0415237	0.0385947	0.569912	0.746378	0.0469064	0.00740054
																											PCB	Clinopyroxene		rim	52.0025	0.09965	1.15627	4.5025	3.075	0.09735	0.034575	17.4975	20.795	0.060675	0.0072	99.3282
																											PCB	Clinopyroxene	n=4	2s	0.67	0.0174161	0.0572893	0.163605	0.350809	0.0261108	0.019812	1.1668	1.7347	0.114564	0.00619032
																											PCB	Clinopyroxene		rim	51.75	0.1292	1.26745	4.575	2.855	0.1093	0.0353	16.555	22.1	0.1004	0.0083	99.4849
																											PCB	Clinopyroxene	n=2	2s	0.226274	0.00537401	0.0736805	0.268701	0.127279	0.0622254	0.0670337	0.183848	0.169706	0.0724077	0.0234759
																											PCB	Clinopyroxene		rim	51.46	0.0931667	1.28933	4.7	3.08	0.103867	0.058	16.9933	21.2933	0.0860333	0.0062	99.1633
																											PCB	Clinopyroxene	n=3	2s	0.793725	0.0195144	0.133827	0.210713	0.242487	0.0447993	0.0165638	0.560119	0.568624	0.069864	0.0214774
																											PCB	Clinopyroxene		rim	51.6925	0.095025	1.22782	4.6975	3.025	0.084475	0.050725	17.3325	21.26	0.073	0.0034	99.5419
																											PCB	Clinopyroxene	n=4	2s	0.897608	0.0374327	0.0518884	0.47592	0.438634	0.0542285	0.0368479	1.08657	1.04932	0.0397455	0.0136
																											PCB	Clinopyroxene		rim	51.5425	0.11085	1.2014	4.6025	2.9925	0.099275	0.03985	16.705	21.855	0.0554	0.005125	99.2094
																											PCB	Clinopyroxene	n=4	2s	0.297265	0.0479357	0.0595035	0.156098	0.166032	0.0545802	0.0452025	0.707012	0.760438	0.0273062	0.00838312
																											PCB	Clinopyroxene		rim	51.976	0.10808	1.16486	4.608	3.128	0.08556	0.05418	17.288	21.548	0.04318	0.0051	100.009
																											PCB	Clinopyroxene	n=5	2s	0.594744	0.025369	0.0975564	0.195141	0.25036	0.0169674	0.0249401	0.636773	1.11995	0.0455481	0.00987623
																											PCB	Clinopyroxene		rim	50.876	0.10028	1.39934	5.226	3.156	0.09354	0.05312	17.25	21.186	0.06688	0.00482	99.412
																											PCB	Clinopyroxene	n=5	2s	0.56473	0.0175199	0.0829724	0.179221	0.257138	0.0151899	0.0142481	0.57931	1.11289	0.0505592	0.0155425
																											PCB	Clinopyroxene		rim	51.7175	0.09995	1.39053	5.0525	3.23	0.1039	0.061225	17.8725	21.3025	0.094075	0.0046	100.929
																											PCB	Clinopyroxene	n=4	2s	0.209364	0.0307361	0.102101	0.179907	0.416653	0.0504891	0.0151942	1.5596	2.20795	0.0714856	0.00901998
																											PCB	Clinopyroxene		rim	51.602	0.09992	1.18084	4.57	3.018	0.11968	0.03926	17.234	21.424	0.09458	0.00512	99.3874
																											PCB	Clinopyroxene	n=5	2s	0.486086	0.0164094	0.078554	0.220454	0.214196	0.034006	0.026209	1.0923	1.0267	0.060111	0.00743828
																											PCB	Clinopyroxene		rim	51.628	0.10806	1.15602	4.478	3.062	0.09088	0.05216	17.558	21.586	0.05818	0.00164	99.7789
																											PCB	Clinopyroxene	n=5	2s	0.510568	0.0411965	0.0439275	0.162727	0.17855	0.033132	0.0424478	0.38585	0.61149	0.0224443	0.0062763
																											PCB	Clinopyroxene		rim	51.666	0.10794	1.14502	4.45	3.084	0.09598	0.05464	17.678	22.068	0.0704	0.00336	100.423
																											PCB	Clinopyroxene	n=5	2s	0.738322	0.0307065	0.0800077	0.258457	0.246414	0.0716951	0.0419789	0.724624	0.716715	0.0491424	0.00762706
																											PCB	Clinopyroxene		rim	51.958	0.10032	1.2552	4.92	3.29	0.09742	0.04654	18.246	20.778	0.07866	0.0059	100.776
																											PCB	Clinopyroxene	n=5	2s	0.785035	0.0491047	0.15861	0.277849	0.626897	0.059819	0.0252625	1.54056	2.45709	0.0594072	0.0120408
																											PCB	Clinopyroxene		rim	51.642	0.0843	1.35024	4.94	3.148	0.09856	0.062	17.784	21.122	0.10748	0.0043	100.343
																											PCB	Clinopyroxene	n=5	2s	0.498277	0.0296138	0.0581344	0.141421	0.365896	0.0207733	0.0346445	1.27731	1.56489	0.0450181	0.00986914
																											PCB	Clinopyroxene		rim	51.016	0.11794	1.43114	5.332	3.116	0.10604	0.05578	17.024	21.826	0.07068	0.0078	100.103
																											PCB	Clinopyroxene	n=5	2s	0.840071	0.0760106	0.162846	0.599567	0.184716	0.020673	0.0266212	1.1566	1.27848	0.0794329	0.00888707
																											PCB	Clinopyroxene		interst. Cpx	51.15	0.09796	1.18696	4.716	3.116	0.0896	0.0556	17.68	21.354	0.0692	0.00428	99.5196
																											PCB	Clinopyroxene	n=5	2s	0.66453	0.0333834	0.0757535	0.304171	0.365404	0.0290988	0.0208806	1.20557	1.6563	0.0577958	0.00727654
																											PCB	Clinopyroxene		interst. Cpx	51.115	0.09765	1.13705	4.735	3.17	0.09875	0.0521	17.64	21.53	0.06675	0	99.6423
																											PCB	Clinopyroxene	n=2	2s	0.46669	0.00692965	0.13336	0.0141421	0.169706	0.0233345	0.0678823	0.820244	0.989949	0.036911	0
																											PCB	Clinopyroxene		interst. Cpx	51.4978	0.105589	1.12816	4.42222	2.94889	0.105956	0.0477778	17.3867	22.0044	0.0850667	0.00758889	99.7401
																											PCB	Clinopyroxene	n=9	2s	0.190205	0.0358154	0.0904409	0.1542	0.211292	0.0415926	0.0344266	0.404351	0.626108	0.035164	0.0123735
																											PCB	Clinopyroxene		interst. Cpx	51.4078	0.104911	1.11581	4.39778	2.97	0.101178	0.0431667	17.4467	21.9356	0.0768444	0.00236667	99.6021
																											PCB	Clinopyroxene	n=9	2s	0.35774	0.0389659	0.0781796	0.417945	0.273861	0.0419368	0.0300345	1.17936	1.44735	0.0374715	0.00734302
																											PCB	Clinopyroxene		interst. Cpx	51.415	0.1178	1.19928	4.685	3.0375	0.099	0.046875	17.48	21.755	0.093325	0.004575	99.9334
																											PCB	Clinopyroxene	n=4	2s	0.649615	0.0132685	0.0737284	0.150997	0.192094	0.0487598	0.0324717	0.491799	0.710399	0.0570156	0.00679485
[truncated: 10 more columns]

## Sheet: Major elements gabbro minerals
Sample	Mineral	N° of Analysis	location	SiO2	TiO2	Cr2O3	Al2O3	FeO	MnO	NiO	MgO	CaO	Na2O	K2O	Total		Sample	Mineral	N° of Analysis	SiO2	FeO	MnO	NiO	MgO	Total		Sample	Mineral	N° of Analysis	SiO2	TiO2	Cr2O3	Al2O3	FeO	MnO	MgO	CaO	Na2O	K2O	Total
Mu5	Clinopyroxene	n=1	rim	52.485	0.39855	1.1833	3.565	3.175	0.10585	0.06825	16.9	21.5	0.45755	0.0032	99.8418		MG-C1	Olivine	n=1	40.825	12.92	0.19535	0.22125	47.545	101.707		MG-C1	Plagioclase	n=1	49.6367	0.01905	0.005	30.9313	0.21765	0.0043	0.10505	14.9342	3.21815	0.0262	99.1026
Mu5	Clinopyroxene	n=1	core	52.225	0.40795	1.0848	3.84	3.3	0.14925	0.04305	16.855	21.12	0.4778	0.00985	99.5128		MG-C1	Olivine	n=1	40.94	12.9133	0.214633	0.219833	47.5533	101.841		MG-C1	Plagioclase	n=1	49.7998	0.02205	0	30.8632	0.20535	0.00165	0.1044	14.6397	3.20485	0.017	98.873
Mu5	Clinopyroxene	n=1	rim	52.2	0.4305	1.1768	3.65	3.26	0.1147	0.02725	16.88	21.08	0.46345	0.00365	99.2865		MG-C1	Olivine	n=1	40.8467	12.4433	0.1964	0.206233	47.3867	101.079		MG-C1	Plagioclase	n=1	49.5251	0.02075	0.0073	31.1115	0.2828	0	0.1422	15.0214	3.2215	0.01455	99.3471
Mu5	Clinopyroxene	n=1	core	51.725	0.4303	1.2811	4.63	3.38	0.1186	0.0808	16.67	21.02	0.48605	0.0023	99.8242		MG-C1	Olivine	n=1	40.5367	12.9067	0.2191	0.222067	47.0733	100.958		MG-C1	Plagioclase	n=1	49.7126	0.0279	0.00385	30.6052	0.22305	0	0.1183	14.9012	3.178	0.0158	98.7858
Mu5	Clinopyroxene	n=1	core	51.465	0.371	1.5	4.905	3.325	0.0972	0.02905	16.52	20.765	0.4864	0.0078	99.4716		MG-C1	Olivine	n=1	40.38	12.59	0.201033	0.204667	47.0067	100.382		MG-C1	Plagioclase	n=1	49.3672	0.02725	0	30.9258	0.2501	0	0.1239	15.0239	3.0407	0.0306	98.7895
Mu5	Clinopyroxene	n=1	core	51.935	0.4365	1.4545	4.52	3.255	0.09605	0.05565	16.435	21.405	0.52165	0.01355	100.128		MG-C1	Olivine	n=1	40.4167	12.59	0.193333	0.201833	47.23	100.632		MG-C1	Plagioclase	n=1	49.749	0.0252333	0.001	30.5199	0.2591	0.00226667	0.1373	14.7888	3.25943	0.0267333	98.7688
Mu5	Clinopyroxene	n=1	separate	51.51	0.4524	1.57	5.305	3.185	0.10995	0.04	15.58	22.3	0.5582	0.0049	100.615												MG-C1	Plagioclase	n=1	49.9117	0.0386167	0.01225	31.1117	0.239667	0.00496667	0.115383	15.4267	2.97167	0.0197333	99.8523
Mu5	Clinopyroxene	n=1	separate	51.765	0.4443	1.62	5.135	3.395	0.11895	0.0596	16.03	21.95	0.5535	0.001	101.072												MG-C1	Plagioclase	n=1	50.1417	0.0372333	0.00438333	31.4033	0.2526	0.00371667	0.128367	15.2067	3.03	0.05355	100.262
Mu5	Clinopyroxene	n=1	separate	51.955	0.38525	1.55	4.72	3.255	0.1361	0.04835	16.515	21.205	0.54095	0.01055	100.321												MG-C1	Plagioclase	n=1	50.44	0.0432333	0.00513333	31.2633	0.2183	0.0111667	0.126533	15.13	3.08667	0.0430667	100.367
Mu5	Clinopyroxene	n=1	separate	52.205	0.5167	1.382	4.27	3.33	0.1007	0.0589	16.925	21.02	0.5372	0.0087	100.354												MG-C1	Plagioclase	n=1	51.545	0.0362625	0.0082625	30.6663	0.2314	0.004475	0.121925	14.345	3.56125	0.0262625	100.546
Mu5	Clinopyroxene	n=1	separate	51.655	0.4845	1.3879	4.345	3.185	0.10685	0.03275	16.1	21.675	0.51525	0.0046	99.492												MG-C1	Plagioclase	n=1	51.06	0.0498	0	30.26	0.20595	0	0.11455	14.32	3.42	0.0216	99.4519
Mu6	Clinopyroxene	n=1	separate	52.745	0.38595	1.2924	4.785	3.26	0.12195	0.05395	16.365	21.19	0.6264	0.0078	100.833												MG-C1	Plagioclase	n=1	51.2133	0.0269333	0.00433333	30.4667	0.280733	0.0137333	0.329867	13.79	3.38667	0.0289	99.5412
Mu6	Clinopyroxene	n=1	separate	52.595	0.38925	1.2636	4.77	3.81	0.121	0.0558	17.915	19.46	0.5484	0.00605	100.934												MG-C1	Plagioclase	n=1	50.52	0.0235667	0.00453333	31.3533	0.243833	0.00663333	0.126733	14.4533	3.03	0.0375	99.7995
Mu6	Clinopyroxene	n=1	separate	52.755	0.3758	1.26705	4.825	3.38	0.0918	0.02475	16.87	20.8	0.59895	0	100.988												Mu5	Plagioclase	n=1	52.7767	0.0503	0	29.2567	0.175933	0.0098	0.0700333	12.6967	4.31	0.0093	99.3554
Mu6	Clinopyroxene	n=1	separate	52.315	0.3939	1.2724	4.9	3.185	0.094	0.05245	15.65	22.12	0.6277	0.00495	100.615												Mu5	Plagioclase	n=1	52.93	0.04675	0	29.06	0.1888	0	0.0767	12.54	4.365	0.0211	99.2284
Mu6	Clinopyroxene	n=1	separate	52.22	0.3874	1.27305	4.885	3.12	0.11395	0.0589	15.93	21.705	0.6459	0.0019	100.341												Mu5	Plagioclase	n=1	53.18	0.0387	0	28.8	0.1749	0	0.0726	12.41	4.35	0.0185	99.0447
Mu6	Clinopyroxene	n=1	separate	52.445	0.36355	1.26195	4.71	3.295	0.1263	0.05525	16.505	21.33	0.60625	0.00545	100.704												Mu5	Plagioclase	n=1	52.7667	0.0228333	0	29.3367	0.165967	0.00423333	0.0705667	12.8767	4.19	0.0207	99.4543
Mu6	Clinopyroxene	n=1	separate	52.765	0.388	1.2107	4.68	3.555	0.11965	0.05555	17.305	20.24	0.54945	0.00325	100.872												Mu5	Plagioclase	n=1	52.18	0.0629	0	29.68	0.1851	0.0084	0.0761	13.3	4.08	0.0126	99.5851
Mu7	Clinopyroxene	n=1	separate	53.13	0.912433	0.2283	2.95333	4.16	0.1589		16.9267	21.1833	0.5224	0.00163333	100.177												Mu5	Plagioclase	n=1	52.965	0.03705	0	29.305	0.14685	0.0156	0.05555	12.775	4.175	0.02245	99.4975
Mu7	Clinopyroxene	n=1	separate	53.1033	0.857733	0.1876	3.11333	4.51333	0.158633		16.8067	21.1933	0.601	0.0065	100.541												Mu5	Plagioclase	n=1	53.365	0.03995	0	29.065	0.19275	0.0002	0.0701	12.5	4.485	0.0208	99.7388
Mu7	Clinopyroxene	n=1	separate	53.265	0.86995	0.0718	3.15	4.43	0.16355		17.825	20.45	0.4979	0.0028	100.726												Mu5	Plagioclase	n=1	53.06	0.0389	0	28.8	0.2049	0.0228	0.0747	12.375	4.435	0.04515	99.0564
Mu7	Clinopyroxene	n=1	separate	53.01	0.8684	0.2294	2.975	5.135	0.1528		16.675	20.625	0.58975	0.0003	100.261												Mu5	Plagioclase	n=1	52.755	0.04615	0	29.24	0.1994	0.01055	0.07035	12.705	4.24	0.02005	99.2865
Mu7	Clinopyroxene	n=1	separate	53.24	0.8931	0.24615	3.12	5.03	0.14775		17.85	19.535	0.55725	0.00295	100.622												Mu5	Plagioclase	n=1	53.265	0.0502	0	28.96	0.1756	0	0.0787	12.185	4.505	0.02745	99.2469
Mu7	Clinopyroxene	n=1	separate	53.01	0.888667	0.139733	3.16333	4.60333	0.145767		16.1867	21.6733	0.604533	0.0023	100.418												Mu5	Plagioclase	n=1	52.06	0.0326	0	29.605	0.15755	0.01465	0.0661	13.17	4.02	0.01235	99.1382
Mu7	Clinopyroxene	n=1	core	52.975	0.7196	0.07055	3.01	4.575	0.13235		16.675	21.125	0.56295	0.0041	99.8495												Mu5	Plagioclase	n=1	52.6	0.0297	0	29.14	0.1806	0.0248	0.06505	12.77	4.3	0.01295	99.1231
Mu7	Clinopyroxene	n=1	core	53.12	0.77025	0.0811	2.98	4.57	0.13655		17.385	20.15	0.4976	0.0057	99.6962												Mu5	Plagioclase	n=1	52.55	0.027	0	29.09	0.15235	0.0061	0.10505	12.72	4.235	0.0159	98.9014
Mu7	Clinopyroxene	n=1	core	53.68	0.69325	0.2989	2.66	3.435	0.1016		18.27	20.7	0.43005	0.003	100.272												Mu5	Plagioclase	n=1	52.22	0.0396	0	29.49	0.175333	0.0066	0.0693333	13.0367	4.10333	0.0117	99.1526
Mu7	Clinopyroxene	n=1	core	53.175	0.89775	0.19035	2.92	4.225	0.08755		17.37	20.655	0.5401	0.00325	100.064												Mu5	Plagioclase	n=1	52.385	0.04175	0	29.385	0.1756	0.0215	0.0709	12.935	4.165	0.01365	99.1934
Mu7	Clinopyroxene	n=1	core	53.78	0.499	0.1378	2.85	3.8	0.0964		17.87	20.82	0.4411	0	100.294												Mu5	Plagioclase	n=1	52.595	0.04165	0	29.07	0.1729	0.00925	0.083	12.785	4.265	0.02635	99.0481
Mu7	Clinopyroxene	n=1	core	53.0033	0.7329	0.0577333	2.97	4.39	0.165633		17.1033	20.79	0.5211	0.000366667	99.7344												Mu5	Plagioclase	n=1	52.205	0.034	0	28.905	0.1948	0.0029	0.0862	12.795	4.09	0.05485	98.3677
Mu7	Clinopyroxene	n=1	core	52.825	0.7193	0.068	2.925	4.305	0.13585		16.82	20.975	0.5563	0.0025	99.3319												Mu5	Plagioclase	n=1	52.7533	0.0393667	0	29.1233	0.1767	0.00283333	0.0728	12.5533	4.28	0.0140667	99.0158
Mu7	Clinopyroxene	n=1	rim	52.53	0.8629	0.6798	3.5	4.04	0.1545		17.22	20.39	0.6046	0	99.9818												Mu5	Plagioclase	n=1	52.855	0.04275	0	29.155	0.1735	0	0.0771	12.65	4.315	0.0126	99.2809
Mu7	Clinopyroxene	n=1	rim	52.565	1.0606	0.6598	3.155	3.365	0.07475		16.935	21.635	0.56075	0.00605	100.017												Mu7	Plagioclase	n=1	55.09	0.09945	-	27.86	0.2084	0.0096	0.26005	10.915	5.285	0.05145	99.7789
Mu7	Clinopyroxene	n=1	rim	51.74	1.19655	1.00955	3.845	3.35	0.10655		16.32	21.595	0.61005	0.0053	99.778												Mu7	Plagioclase	n=1	55.43	0.08265	-	27.735	0.1481	0.0064	0.0611	10.755	5.445	0.05825	99.7215
Mu7	Clinopyroxene	n=1	rim	53.01	1.0442	0.3686	2.64	3.36	0.1003		17.64	21.24	0.4706	0.0051	99.8788												Mu7	Plagioclase	n=1	54.24	0.0738	-	28.16	0.14015	0.013	0.35195	11.31	4.845	0.0549	99.1888
Mu7	Clinopyroxene	n=1	rim	52.69	0.8812	0.3013	2.99	3.34	0.107		17.15	21.52	0.5156	0.005	99.5001												Mu7	Plagioclase	n=1	55.02	0.1074	-	27.585	0.14375	0	0.05415	10.805	5.35	0.0533	99.1186
Mu7	Clinopyroxene	n=1	rim	52.95	0.87735	0.10865	2.85	3.865	0.1428		17.25	21.055	0.46495	0	99.5638												Mu7	Plagioclase	n=1	54.765	0.1144	-	27.69	0.1418	0.01005	0.0675	10.9	5.205	0.0577	98.9514
Mu7	Clinopyroxene	n=1	rim	52.77	0.97255	0.1861	2.705	3.615	0.10195		17.115	21.37	0.4471	0.0053	99.288												Mu7	Plagioclase	n=1	53.98	0.05935	-	28.455	0.1431	0.00565	0.05635	11.645	4.885	0.05755	99.287
Mu7	Clinopyroxene	n=1	rim	52.95	0.8329	0.4091	2.81	3.66	0.1275		17.47	20.75	0.4749	0	99.4844												Mu7	Plagioclase	n=1	55.4	0.0898	-	27.2	0.1589	0.0178	0.068	10.54	5.43	0.0566	98.9611
Mu7	Clinopyroxene	n=1	rim	52.91	1.0203	0.3919	3.21	3.74	0.1494		16.68	21.6	0.5798	0	100.281												Mu7	Plagioclase	n=1	54.99	0.0955	-	28.1	0.1671	0.005	0.0708	11.24	5.15	0.0571	99.8755
Mu7	Clinopyroxene	n=1	rim	53.4033	0.8412	0.1768	3.07	4.18333	0.139733		17.2533	20.7	0.5293	0.0014	100.298												Mu7	Plagioclase	n=1	55.5033	0.0867	-	27.3433	0.138633	0.0075	0.0546333	10.4933	5.49333	0.0565333	99.1773
Mu8	Clinopyroxene	n=1	core	53.5133	0.556467	0.09	2.95333	4.59	0.1667		17.5533	20.8833	0.527	0.0003	100.834												Mu7	Plagioclase	n=1	55.14	0.09025	-	27.425	0.1435	0.0033	0.0607	10.665	5.415	0.0531	98.9959
Mu8	Clinopyroxene	n=1	core	52.74	0.63305	0.0862	2.85	4.67	0.15005		17.205	20.855	0.5369	0.0016	99.7278												Mu7	Plagioclase	n=1	55.36	0.11035	-	27.275	0.15405	0	0.07125	10.39	5.51	0.06285	98.9335
Mu8	Clinopyroxene	n=1	core	53.425	0.5616	0.1035	2.795	4.645	0.14205		17.135	20.995	0.5695	0.00345	100.375												Mu7	Plagioclase	n=1	54.34	0.0508	-	28.19	0.1007	0.0013	0.0426	11.32	5.02	0.05215	99.1175
Mu8	Clinopyroxene	n=1	core	53.305	0.5103	0.0578	2.815	4.735	0.1664		17.66	20.515	0.52765	0.0013	100.293												Mu7	Plagioclase	n=1	54.68	0.1009	-	27.87	0.1621	0	0.0421	10.93	5.2	0.0535	99.0386
Mu8	Clinopyroxene	n=1	core	53.085	0.55225	0.1887	2.92	4.14	0.14385		17.125	21.4	0.54375	0.0033	100.102												Mu7	Plagioclase	n=1	55.5067	0.105733	-	27.4967	0.1667	0.0121	0.0571333	10.52	5.55333	0.0699333	99.4883
Mu8	Clinopyroxene	n=1	core	53.42	0.4801	0.05925	2.77	4.84	0.15835		17.47	20.67	0.50255	0.0021	100.372												Mu7	Plagioclase	n=1	54.925	0.10045	-	27.98	0.10035	0	0.04805	11.015	5.19	0.06025	99.4191
Mu8	Clinopyroxene	n=1	core	52.89	0.5587	0.124	2.855	3.83	0.13775		17.935	20.955	0.4874	0.0006	99.7734												Mu7	Plagioclase	n=1	54.49	0.0533	-	27.91	0.133	0	0.524	11.19	5.1	0.0598	99.4601
Mu8	Clinopyroxene	n=1	rim	52.47	0.9473	0.32425	2.865	4.095	0.1401		17.35	21.125	0.4654	0.00125	99.7833												Mu7	Plagioclase	n=1	55	0.0824	-	27.7	0.1268	0.0028	0.068	10.83	5.31	0.0585	99.1785
Mu8	Clinopyroxene	n=1	rim	52.715	0.97805	0.28095	2.875	3.95	0.0971		17.12	21.66	0.4559	0.00465	100.137												Mu7	Plagioclase	n=1	55.75	0.0895	-	27.44	0.1399	0	0.0601	10.36	5.59	0.0612	99.4907
Mu8	Clinopyroxene	n=1	rim	52.435	0.70635	0.8513	2.97	3.415	0.1043		17.635	20.76	0.4508	0.0027	99.3304												Mu7	Plagioclase	n=1	55	0.1101	-	27.84	0.1279	0	0.0547	10.96	5.21	0.0623	99.365
Mu8	Clinopyroxene	n=1	rim	52.05	0.9541	0.2009	2.75	3.82	0.1172		16.92	21.49	0.4629	0	98.7651												Mu7	Plagioclase	n=1	55.78	0.0963	-	26.95	0.1662	0	0.0532	10.08	5.74	0.07	98.9357
Mu8	Clinopyroxene	n=1	rim	53.16	0.62965	0.55375	2.705	3.21	0.11125		17.725	21.66	0.4986	0.00385	100.257												Mu7	Plagioclase	n=1	55.8	0.1074	-	26.9	0.1656	0	0.0655	10.21	5.65	0.0593	98.9578
Mu8	Clinopyroxene	n=1	rim	52.87	0.5846	0.19345	2.86	3.56	0.10865		17.42	21.595	0.47485	0.00685	99.6734												Mu7	Plagioclase	n=1	55.74	0.1006	-	27.51	0.1505	0	0.0538	10.39	5.56	0.0566	99.5615
Mu8	Clinopyroxene	n=1	rim	52.58	0.956925	0.188675	2.665	3.8075	0.13555		17.3425	21.5525	0.4797	0.00465	99.713												Mu8	Plagioclase	n=1	55.335	0.08365	-	27.37	0.15805	0.022	0.25615	10.42	5.415	0.0612	99.121
Mu8	Clinopyroxene	n=1	rim	53.6	0.7801	0.24315	3.175	4.62	0.1453		17.2	21.205	0.6121	0	101.581												Mu8	Plagioclase	n=1	55.695	0.13375	-	27.15	0.1706	0.0132	0.1598	10.2	5.62	0.06645	99.2088
Mu8	Clinopyroxene	n=1	rim	53.26	0.693	0.385733	3.19	3.81	0.1245		17.68	21.0633	0.513633	0.000566667	100.721												Mu8	Plagioclase	n=1	55.815	0.12385	-	27.14	0.1792	0.00245	0.19385	10.185	5.56	0.07375	99.2731
Mu8	Clinopyroxene	n=1	rim	52.655	0.698025	1.24562	3.3375	3.4475	0.0861		17.525	21.04	0.612675	0.005575	100.653
Mu8	Clinopyroxene	n=1	rim	52.39	0.73795	0.35	3.11	3.765	0.1148		17.665	20.96	0.48335	0.0037	99.5798
Mu8	Clinopyroxene	n=1	rim	52.785	0.8393	0.25815	2.99	4.27	0.13395		18.31	20.025	0.46105	0.00415	100.077
MG-C1	Clinopyroxene	n=1	core	51.9023	0.2782	0.88895	3.6498	4.43885	0.0778		17.7782	20.0924	0.29295	0	99.3996
MG-C1	Clinopyroxene	n=1	core	51.897	0.2815	0.99265	3.5651	4.4925	0.06175		17.823	19.9492	0.2938	0.0115	99.3679
MG-C1	Clinopyroxene	n=1	core	51.9954	0.29215	0.98985	3.5477	4.424	0.0733		17.5947	20.1741	0.30435	0	99.3956
MG-C1	Clinopyroxene	n=1	core	51.4608	0.3085	1.1099	4.1292	4.4813	0.059		17.2353	20.2713	0.3342	0	99.3895
MG-C1	Clinopyroxene	n=1	core	52.0794	0.3268	0.9715	3.31025	4.5454	0.0851		18.1416	19.7619	0.2856	0.00385	99.5113
MG-C1	Clinopyroxene	n=1	core	52.046	0.2688	0.90525	3.51605	4.54875	0.0755		18.077	19.7944	0.32505	0.00485	99.5616
MG-C1	Clinopyroxene	n=1	core	52.2614	0.3134	0.875	3.1793	4.2976	0.0797		18.1454	19.911	0.3005	0	99.3633
MG-C1	Clinopyroxene	n=1	rim	52.263	0.27255	0.83195	3.31595	4.2941	0.0561		17.6974	20.5471	0.3021	0.0011	99.5813
MG-C1	Clinopyroxene	n=1	rim	52.0947	0.2839	0.949	3.4823	4.44605	0.0849		18.0281	19.7576	0.3265	0.0039	99.4569
MG-C1	Clinopyroxene	n=1	rim	52.0164	0.26805	0.8557	3.3998	4.3963	0.06145		17.7556	20.1554	0.34275	0.00075	99.2523
MG-C1	Clinopyroxene	n=1	rim	51.95	0.30405	0.93545	3.58245	4.4107	0.08485		17.7687	20.1959	0.31695	0.00365	99.5526
MG-C1	Clinopyroxene	n=1	rim	51.8261	0.271	1.0858	3.551	4.4065	0.0602		17.6905	20.1246	0.34305	0.0021	99.361
MG-C1	Clinopyroxene	n=1	rim	51.9913	0.29545	0.9165	3.2599	4.4546	0.09415		18.0206	20.1131	0.2745	0.00765	99.4277

## Sheet: Trace elements mantle minerals
																																					Related Microprobe Analysis
Sample Name	Mineral	Location	Li	B	TiO2 wt%	Sc	V	Cr	Co	Ni	Zn	Rb	Sr	Y	Zr	Nb	Ba	La	Ce	Pr	Nd	Sm	Eu	Gd	Tb	Dy	Ho	Er	Tm	Yb	Lu	Hf	Ta	Pb	Th	U	Na2O	SiO2	TiO2	Cr2O3	Al2O3	FeO	MnO	MgO	CaO	K2O		Sample Name	Mineral
PC2	Cpx1	core	n.a.	n.a.	0.101	41.623	219.492	10177.8	n.a.	489.766	n.a.	0.012	0.257	5.171	0.179	0.015	b.d.	0.011	0.032	0.007	0.073	0.108	0.06	0.373	0.091	0.839	0.208	0.679	0.102	0.726	0.109	0.032	b.d.	0.002	0.001	0.001	0.242433	51.86	0.0998333	1.34803	5.06333	3.24333	0.110833	17.1067	20.5567	0.00286667		PC2	Opx
PC2	Cpx1	rim	n.a.	n.a.	0.105	44.585	225.974	10376	n.a.	476.732	n.a.	0.024	0.418	5.85	0.803	0.02	0.092	0.027	0.121	0.018	0.146	0.147	0.064	0.43	0.106	0.933	0.217	0.717	0.109	0.805	0.106	0.035	b.d.	0.006	0.002	0.001	0.2566	51.915	0.0904	1.40575	5.18	3.205	0.11695	17.115	20.76	0.0096		PC2	Opx
PC2	Cpx1	rim	2.468	0.818	n.a.	48.827	222.507	n.a.	35.05	462.62	19.391	n.a.	0.561	6.724	0.829	0.02	0.006	0.038	0.149	0.03	0.166	0.153	0.075	0.438	0.114	1.02	0.251	0.839	0.118	0.864	0.125	0.032	0.001	0.005	0.001	0.001	0.243867	51.33	0.0903	1.43643	5.19667	3.03333	0.0847	16.5033	21.7767	0.00656667		PC2	Opx
PC2	Cpx1	rim	2.447	0.744	n.a.	53.022	228.761	n.a.	33.735	458.875	18.446	n.a.	0.449	7.196	1.193	0.016	0.407	0.036	0.135	0.024	0.191	0.163	0.082	0.505	0.123	1.104	0.28	0.89	0.137	0.942	0.135	0.045	0	0.016	0.002	0.001	0.237675	51.74	0.0966	1.42625	4.9425	3.1625	0.10125	17.295	20.88	0.004775		PC2	Opx
PC2	Cpx2	core	n.a.	n.a.	0.108	50.944	235.809	10391.1	n.a.	458.917	n.a.	0.013	0.794	7.175	1.651	0.027	0.023	0.069	0.288	0.049	0.285	0.19	0.087	0.515	0.123	1.133	0.276	0.875	0.138	0.933	0.133	0.041	0.002	0.009	0.002	0.001	0.26515	52.27	0.09115	1.45745	5.165	3.13	0.11315	17.08	21.16	0.0071		PC2	Opx
PC2	Cpx2	interm.	n.a.	n.a.	0.113	56.155	236.576	11384.6	n.a.	477.65	n.a.	0.017	1.068	8.291	2.179	0.035	0.089	0.104	0.419	0.076	0.439	0.247	0.103	0.625	0.151	1.317	0.315	1.057	0.158	1.085	0.154	0.049	0.003	0.005	0.003	0.002	0.304	52.21	0.0909	1.4197	5.02	3.09	0.0978	16.67	21.89	0		PC2	Opx
PC2	Cpx2	rim	n.a.	n.a.	0.127	57.908	261.68	10703.7	n.a.	447.033	n.a.	0.016	1.411	9.342	3.59	0.035	b.d.	0.131	0.584	0.116	0.785	0.352	0.143	0.791	0.168	1.507	0.34	1.072	0.161	1.062	0.159	0.091	0.003	0.01	0.003	0.003	0.294433	52.0233	0.135833	1.45627	4.45333	3.01	0.1113	17.5667	20.8533	0.0106667		PC2	Opx
PC2	Cpx2	rim	n.a.	n.a.	0.173	67.197	280.611	12381.2	n.a.	457.482	n.a.	0.021	1.798	11.356	5.508	0.045	0.086	0.152	0.766	0.164	1.078	0.594	0.181	1.066	0.241	1.91	0.429	1.36	0.195	1.319	0.19	0.183	0.004	0.007	0.004	0.002	0.30795	52.91	0.194	1.35183	3.59	3.1325	0.119625	18.0025	21.065	0.006275		PC2	Opx
PC2	Cpx2	rim	n.a.	n.a.	0.137	55.817	260.068	11092.5	n.a.	464.602	n.a.	0.025	0.839	8.979	3.304	0.031	0.104	0.087	0.438	0.092	0.612	0.352	0.134	0.811	0.179	1.506	0.358	1.074	0.162	1.104	0.148	0.111	0.002	0.008	0.003	0.002	0.3035	52.07	0.10835	1.475	4.68	3.355	0.1193	18.275	19.875	0.0113		PC2	Opx
PC2	Cpx3	core	n.a.	n.a.	0.109	51.877	233.985	11078.1	n.a.	488.902	n.a.	0.01	0.635	6.828	0.7	0.033	0.065	0.066	0.2	0.028	0.144	0.124	0.07	0.422	0.111	0.992	0.252	0.827	0.129	0.923	0.135	0.029	0.002	0.005	0.002	0.001	0.30575	51.74	0.10735	1.4283	5.31	3.44	0.1124	18.055	20.405	0.00405		PC2	Opx
PC2	Cpx3	rim	n.a.	n.a.	0.17	60.678	268.189	11335.6	n.a.	469.44	n.a.	b.d.	1.384	10.354	4.403	0.039	0.008	0.149	0.688	0.152	1.025	0.478	0.177	1.003	0.203	1.736	0.393	1.189	0.174	1.176	0.169	0.166	0.004	0.004	0.004	0.009	0.28648	52.8	0.17334	1.33578	3.3	3.002	0.0922	17.918	21.552	0.00206		PC2	Opx
PC2	Cpx4	core	n.a.	n.a.	0.124	53.56	246.131	10713.4	n.a.	479.518	n.a.	0.019	0.795	8.471	2.511	0.033	0.11	0.1	0.444	0.086	0.573	0.3	0.117	0.677	0.155	1.361	0.317	1.002	0.152	1.076	0.152	0.062	0.002	0.009	0.003	0.002	0.3076	51.815	0.1213	1.42322	4.8825	3.3	0.122075	17.7475	20.6575	0.0018		PC2	Opx
PC2	Cpx4	rim	2.072	1.444	n.a.	56.174	236.216	n.a.	33.671	454.536	19.45	n.a.	0.912	8.742	2.652	0.036	0.233	0.109	0.477	0.096	0.575	0.315	0.13	0.699	0.154	1.354	0.336	1.07	0.165	1.131	0.163	0.064	0.003	0.012	0.004	0.002	0.2584	51.775	0.1134	1.43578	4.92	3.455	0.10175	18.2675	19.78	0.002575		PC2	Opx
PC2	Cpx4	rim	n.a.	n.a.	0.144	59.504	258.657	11232.3	n.a.	456.823	n.a.	0.014	0.928	9.907	3.651	0.033	b.d.	0.112	0.527	0.114	0.725	0.404	0.14	0.879	0.189	1.591	0.377	1.13	0.171	1.16	0.16	0.117	0.004	0.003	0.003	0.002	0.287533	52.4267	0.153167	1.1963	2.98667	2.95	0.1088	18.0967	21.2033	0.00296667		PC2	Opx
PC2	Cpx4	rim	2.235	1.633	n.a.	56.903	244.594	n.a.	33.582	461.963	17.712	n.a.	0.967	9.324	3.387	0.036	0.008	0.117	0.576	0.125	0.793	0.406	0.14	0.817	0.187	1.559	0.368	1.13	0.17	1.124	0.162	0.098	0.004	0.004	0.003	0.001	0.23636	52.274	0.1291	1.44018	4.67	3.448	0.12208	18.054	19.932	0.00282		PC2	Opx
PC2	Cpx4	rim	n.a.	n.a.	0.128	59.325	253.649	10922.3	n.a.	458.888	n.a.	0.01	0.827	9.193	2.939	0.031	b.d.	0.098	0.425	0.086	0.525	0.304	0.118	0.718	0.17	1.483	0.349	1.101	0.169	1.177	0.168	0.069	0.002	0.004	0.003	0.002	0.28996	52.256	0.16034	1.38494	3.572	3.146	0.09618	17.924	20.758	0.0061		PC2	Opx
PC2	Cpx5	core	n.a.	n.a.	0.11	57.244	245.551	10736.4	n.a.	473.83	n.a.	b.d.	0.296	8.233	2.427	0.034	0.0013	0.081	0.294	0.044	0.221	0.181	0.076	0.529	0.133	1.246	0.305	0.996	0.147	1.137	0.158	0.04	0.001	0.001	0.004	0.002	0.28925	52.855	0.174425	1.37572	3.16	3.01	0.102375	18.0825	21.2425	0.0029		PC2	Opx
PC2	Cpx5	interm.	1.512	1.789	n.a.	57.301	236.26	n.a.	31.851	432.952	17.873	n.a.	0.578	8.867	4.217	0.035	0.006	0.12	0.526	0.104	0.636	0.328	0.114	0.744	0.169	1.402	0.336	1.057	0.165	1.105	0.161	0.097	0.002	0.003	0.004	0.004	0.2844	52.042	0.09736	1.43996	4.85	3.406	0.10166	17.926	20.246	0.00352		PCB	Opx
PC2	Cpx5	interm.	1.566	1.542	n.a.	58.105	241.125	n.a.	31.591	426.529	18.391	n.a.	0.59	9.389	4.187	0.041	0.108	0.119	0.538	0.092	0.587	0.32	0.115	0.741	0.17	1.492	0.371	1.127	0.172	1.222	0.172	0.072	0.003	0.012	0.004	0.003	0.28454	52.074	0.12118	1.48638	4.446	3.47	0.07804	18.578	19.348	0.00258		PCB	Opx
PC2	Cpx5	rim	n.a.	n.a.	0.147	60.485	267.378	10823	n.a.	428.049	n.a.	0.008	0.578	9.81	5.343	0.031	b.d.	0.119	0.597	0.125	0.862	0.448	0.143	0.875	0.185	1.545	0.362	1.147	0.162	1.106	0.154	0.209	0.003	0.003	0.003	0.001	0.26366	52.844	0.16632	1.19606	3.032	3.01	0.09076	18.18	21.382	0.00192		PCB	Opx
PC2	Cpx5	rim	n.a.	n.a.	0.113	60.693	281.015	10422.8	n.a.	420.387	n.a.	b.d.	0.654	10.108	5.263	0.034	b.d.	0.136	0.612	0.121	0.83	0.415	0.14	0.868	0.175	1.631	0.369	1.096	0.175	1.156	0.158	0.133	0.004	0.004	0.004	0.002	0.29242	52.432	0.16464	1.39304	3.382	2.988	0.10152	17.718	21.392	0.0075		PCB	Opx
PC2	Cpx6	interm.	2.234	0.825	n.a.	52.06	225.726	n.a.	33.063	459.503	17.75	n.a.	0.629	7.357	1.379	0.035	0.003	0.079	0.283	0.046	0.272	0.192	0.08	0.542	0.125	1.138	0.274	0.863	0.136	0.963	0.135	0.047	0.002	0.004	0.003	0.002	0.24652	51.192	0.08814	1.3142	4.754	3.966	0.12884	18.022	19.958	0.00702		PCB	Opx
PC2	Cpx6	rim	1.889	0.986	n.a.	53.166	238.035	n.a.	31.465	435.136	16.583	n.a.	0.904	8.327	3.183	0.037	0.1	0.104	0.475	0.092	0.568	0.286	0.114	0.709	0.162	1.368	0.33	0.989	0.149	1.043	0.143	0.097	0.002	0.009	0.004	0.002	0.24976	52.428	0.14622	1.36792	3.682	3.042	0.1086	16.696	21.662	0.0033		PCB	Opx
PC2	Cpx6	interm.	n.a.	n.a.	0.125	50.561	237.583	10362.8	n.a.	444.05	n.a.	0.017	1.001	7.652	3.134	0.033	b.d.	0.116	0.532	0.1	0.63	0.328	0.117	0.679	0.148	1.233	0.294	0.907	0.137	0.945	0.133	0.094	0.003	0.007	0.004	0.006	0.27065	51.9	0.095	1.40505	5.29	3.11	0.0812	16.17	21.655	0.0071		PCB	Opx
PC2	Cpx6	core	n.a.	n.a.	0.102	44.198	222.216	10084.9	n.a.	466.155	n.a.	b.d.	0.487	5.938	0.736	0.029	b.d.	0.06	0.209	0.03	0.167	0.127	0.07	0.388	0.098	0.896	0.218	0.703	0.106	0.776	0.111	0.033	0.002	0.003	0.003	0.002	0.284	51.95	0.0806	1.428	5.155	3.335	0.1146	17.12	20.2	0.00705		PCB	Opx
PC2	Cpx7	rim	n.a.	n.a.	0.175	56.269	266.901	10729.7	n.a.	436.185	n.a.	b.d.	1.384	9.303	5.702	0.031	b.d.	0.149	0.784	0.164	1.095	0.489	0.167	0.924	0.191	1.584	0.345	1.041	0.149	1.066	0.142	0.169	0.005	0.002	0.003	0.002	0.2477	52.148	0.15572	1.4241	4.456	3.44	0.11548	17.706	19.826	0.00216
PC2	Cpx8	rim	n.a.	n.a.	0.186	67.325	286.25	11416.6	n.a.	441.794	n.a.	0.011	2.667	11.887	5.689	0.049	b.d.	0.165	0.813	0.179	1.271	0.579	0.208	1.158	0.231	1.917	0.43	1.334	0.191	1.314	0.184	0.172	0.006	0.005	0.004	0.002	0.346975	52.6075	0.162925	1.3595	3.4775	3.0225	0.104725	17.74	21.385	0.00275
PC2	Cpx8	core	n.a.	n.a.	0.15	63.288	265.354	10467.3	n.a.	434.895	n.a.	0.012	2.812	10.722	4.997	0.042	0.007	0.167	0.828	0.178	1.13	0.536	0.191	1.043	0.208	1.792	0.411	1.245	0.18	1.227	0.174	0.138	0.004	0.004	0.004	0.002	0.34605	51.415	0.12595	1.39885	4.78	3.17	0.131	16.915	21.13	0.00355
PC2	Cpx9	rim	n.a.	n.a.	0.127	56.281	248.803	11010.7	n.a.	470.852	n.a.	0.01	0.602	8.722	2.867	0.037	b.d.	0.11	0.5	0.094	0.571	0.289	0.109	0.678	0.154	1.332	0.32	1.023	0.148	1.102	0.152	0.061	0.003	0.007	0.003	0.002	0.31302	52.198	0.1567	1.36008	3.374	3.026	0.1033	17.736	21.536	0.00564
PC2	Cpx9	core	n.a.	n.a.	0.121	53.774	245.98	10934.9	n.a.	465.32	n.a.	b.d.	0.369	8.263	2.206	0.028	b.d.	0.076	0.315	0.056	0.387	0.251	0.1	0.607	0.147	1.264	0.31	0.987	0.154	1.063	0.15	0.061	0.002	0.007	0.003	0.001	0.3272	51.62	0.114075	1.44865	4.875	3.365	0.11825	17.8625	20.3875	0.010375
PC2	Cpx10	core	n.a.	n.a.	0.21	60.731	286.109	11025.1	n.a.	428.161	n.a.	0.008	1.297	10.077	7.328	0.03	0.019	0.144	0.816	0.191	1.342	0.649	0.195	1.169	0.225	1.765	0.384	1.113	0.164	1.066	0.149	0.382	0.005	0.005	0.003	0.034	0.307767	52.8967	0.1861	1.36357	3.38	2.79333	0.0898333	17.3	21.91	0.00396667
PC2	Cpx11	interm.	n.a.	n.a.	0.209	68.576	296.493	11835.7	n.a.	447.868	n.a.	0.053	1.435	12.205	7.521	0.041	b.d.	0.166	0.881	0.206	1.376	0.678	0.221	1.302	0.259	2.033	0.466	1.392	0.2	1.369	0.192	0.258	0.005	0.009	0.003	0.132	0.2856	51.665	0.1391	1.43085	4.25	2.99	0.1138	17.75	20.465	0.01175
PCB	Cpx1	core	0.567	1.605	n.a.	54.367	276.339	n.a.	37.343	536.183	20.259	n.a.	0.071	6.307	0.085	0.006	0.006	b.d.	0.003	0.004	0.089	0.164	0.08	0.526	0.12	1.067	0.25	0.771	0.115	0.757	0.103	0.034	0	0.005	0	0	0.06612	51.792	0.10934	1.3705	5.106	3.398	0.11772	17.878	20.438	0.0001
PCB	Cpx1	rim	0.831	1.449	n.a.	53.54	274.75	n.a.	36.502	529.815	19.084	n.a.	0.087	6.223	0.102	0.007	0.032	b.d.	0.003	0.004	0.092	0.155	0.085	0.534	0.126	1.021	0.247	0.763	0.11	0.779	0.112	0.04	0	0.006	0	0	0.09458	51.602	0.09992	1.18084	4.57	3.018	0.11968	17.234	21.424	0.00512
PCB	Cpx2	core	0.751	1.101	n.a.	53.439	269.012	n.a.	35.481	500.829	18.612	n.a.	0.076	6.21	0.101	0.006	0.003	b.d.	0.003	0.003	0.094	0.157	0.077	0.528	0.116	1.042	0.242	0.761	0.109	0.74	0.109	0.04		0.002	0	0	0.07885	51.5825	0.080275	1.31975	4.9525	3.19	0.11515	17.65	20.355	0.004775
PCB	Cpx2	core	1.199	1.583	n.a.	52.808	268.171	n.a.	36.016	531.461	19.993	n.a.	0.078	6.372	0.109	0.005	0.006	0.001	0.003	0.003	0.093	0.178	0.083	0.535	0.125	1.074	0.259	0.772	0.115	0.786	0.113	0.044	0	0.001	0	0	0.0794	51.775	0.101375	1.34775	5.1075	3.1775	0.1035	17.2375	21.29	0.00575
PCB	Cpx3	core	n.a.	n.a.	0.114	58.582	290.093	10761.2	n.a.	500.485	n.a.	0.015	0.09	6.453	0.083	0.006	b.d.	b.d.	0.003	0.004	0.084	0.179	0.086	0.518	0.123	1.076	0.248	0.798	0.116	0.792	0.117	0.037	b.d.	b.d.	b.d.	b.d.	0.0677667	51.6833	0.0998333	1.2972	4.71333	3.12333	0.110967	17.28	21.1333	0.00443333
PCB	Cpx3	core	n.a.	n.a.	0.123	56.773	283.351	10992	n.a.	510.142	n.a.	0.01	0.088	6.298	0.084	0.006	b.d.	0.001	0.004	0.004	0.083	0.184	0.086	0.547	0.13	1.085	0.253	0.796	0.114	0.766	0.116	0.035	0	0.001	b.d.	0	0.06435	51.88	0.0925	1.2991	4.855	3.225	0.078	17.64	20.995	0.0013
PCB	Cpx3	rim	n.a.	n.a.	0.128	57.983	286.819	10059.1	n.a.	479.992	n.a.	0.008	0.089	6.505	0.092	0.006	b.d.	b.d.	0.003	0.004	0.086	0.183	0.085	0.554	0.13	1.119	0.271	0.811	0.117	0.828	0.114	0.038	b.d.	b.d.	b.d.	0	0.08894	51.868	0.11152	1.28314	4.862	3.148	0.09864	17.4	21.006	0.0038
PCB	Cpx4	core	n.a.	n.a.	0.108	51.881	270.26	10084.5	n.a.	487.457	n.a.	0.011	0.075	5.846	0.077	0.006	b.d.	b.d.	0.003	0.004	0.07	0.147	0.075	0.5	0.111	0.958	0.224	0.702	0.102	0.737	0.104	0.027	b.d.	0.001	b.d.	0	0.09034	51.3	0.09546	1.34292	4.944	3.086	0.10526	17.488	21.402	0.00254
PCB	Cpx4	rim	n.a.	n.a.	0.113	52.586	282.72	9937.64	n.a.	494.013	n.a.	0.01	0.087	5.958	0.091	0.006	b.d.	b.d.	0.003	0.003	0.087	0.154	0.077	0.493	0.113	1.011	0.228	0.717	0.111	0.717	0.107	0.037	b.d.	0.002	0	0	0.07866	51.958	0.10032	1.2552	4.92	3.29	0.09742	18.246	20.778	0.0059
PCB	Cpx5	core	n.a.	n.a.	0.108	54.198	270.677	10093.7	n.a.	494.636	n.a.	0.009	0.084	6.118	0.087	0.006	b.d.	b.d.	0.003	0.003	0.076	0.153	0.071	0.489	0.117	1.008	0.238	0.725	0.111	0.751	0.107	0.029	b.d.	0.003	0	0	0.07044	51.714	0.10498	1.2189	4.504	2.95	0.0972	16.92	21.768	0.00212
PCB	Cpx5	rim	n.a.	n.a.	0.112	54.879	273.961	10177.7	n.a.	489.363	n.a.	0.006	0.088	6.317	0.09	0.006	b.d.	b.d.	0.003	0.003	0.082	0.15	0.076	0.469	0.113	1.012	0.229	0.714	0.111	0.729	0.11	0.032	b.d.	0.001	0	0	0.060675	52.0025	0.09965	1.15627	4.5025	3.075	0.09735	17.4975	20.795	0.0072
PCB	Cpx6	core	n.a.	n.a.	0.109	49.418	272.937	10246.9	n.a.	498.239	n.a.	b.d.	0.079	5.561	0.078	0.006	b.d.	b.d.	0.002	0.004	0.095	0.14	0.074	0.47	0.105	0.927	0.219	0.687	0.098	0.689	0.097	0.037	b.d.	0.002	b.d.	0	0.0829	51.4	0.09464	1.37086	5.022	3.048	0.11676	16.704	21.226	0.00688
PCB	Cpx6	rim	n.a.	n.a.	0.108	50.087	265.307	10221.8	n.a.	480.577	n.a.	b.d.	0.082	5.776	0.094	0.007	b.d.	b.d.	0.002	0.004	0.1	0.163	0.078	0.482	0.107	0.924	0.219	0.646	0.094	0.691	0.101	0.034	b.d.	b.d.	0	b.d.	0.0860333	51.46	0.0931667	1.28933	4.7	3.08	0.103867	16.9933	21.2933	0.0062
PCB	Cpx7	core	n.a.	n.a.	0.118	56.285	279.959	9906.82	n.a.	464.915	n.a.	0.016	0.083	6.282	0.112	0.006	b.d.	b.d.	0.003	0.004	0.097	0.175	0.086	0.543	0.124	1.016	0.243	0.74	0.107	0.761	0.11	0.035	b.d.	0.001	b.d.	0	0.099425	51.605	0.094125	1.305	4.86	3.0675	0.105125	16.875	21.385	0.0021
	interm= analysis between core and rim
	n.a. = not analyzed, b.d. = below detection limit
[truncated: 60 more columns]

## Sheet: Trace elements gabbro minerals
Sample Name	Mineral	Location	Sc	V	Cr	Ni	Rb	Sr	Y	Zr	Nb	Ba	La	Ce	Pr	Nd	Sm	Eu	Gd	Tb	Dy	Ho	Er	Tm	Yb	Lu	Hf	Ta	Pb	Th	U		Sample Name	Mineral	Location	Li	B	Sc	Rb	Sr	Y	Cs	Zr	Ba	La	Ce	Pr	Nd	Sm
Mu5	Cpx	rim	66.619	251.01	10427	446.473	0.071	15.167	13.453	10.986	0.017	0.028	0.208	1.235	0.3	2.175	1.068	0.386	1.636	0.3	2.254	0.478	1.454	0.212	1.423	0.211	0.414	b.d.	0.006	0.001	0.001		Mu5	Plg	core	n.a.	n.a.	0.21	0.02	330	0.18	b.d.	b.d.	1.31	0.23	0.62	0.09	0.38	0.08
Mu5	Cpx	rim	66.573	265.677	10580	449.23	0.035	14.286	14.587	12.086	0.019	b.d.	0.221	1.385	0.349	2.533	1.213	0.425	1.824	0.338	2.536	0.547	1.614	0.23	1.551	0.208	0.441	0.004	0.005	0.002	b.d.		Mu5	Plg	core	n.a.	n.a.	0.21	0.11	314	0.16	b.d.	b.d.	1.26	0.23	0.56	0.07	0.36	0.07
Mu5	Cpx	interm.	64.896	256.63	10124.1	451.562	b.d.	12.832	12.791	10.666	0.018	b.d.	0.194	1.179	0.29	2.06	0.994	0.377	1.566	0.301	2.228	0.487	1.44	0.203	1.331	0.191	0.389	b.d.	0.006	0.002	0.001		Mu5	Plg	rim	n.a.	n.a.	0.18	0.17	332	0.17	b.d.	b.d.	1.3	0.25	0.62	0.08	0.39	0.08
Mu5	Cpx	core	67.462	288.71	8981.17	441.164	0.023	13.203	15.101	12.616	0.02	b.d.	0.232	1.397	0.347	2.702	1.226	0.444	2.06	0.378	2.784	0.57	1.672	0.223	1.535	0.213	0.538	0.002	0.007	0.002	0.001		Mu5	Plg	rim	n.a.	n.a.	b.d.	0.13	333	0.16	b.d.	b.d.	1.35	0.23	0.63	0.08	0.34	0.09
Mu5	Cpx	separate	71.581	300.949	9264.08	387.7	0.105	14.489	15.794	15.337	0.02	0.096	0.256	1.62	0.413	2.916	1.393	0.505	2.246	0.397	2.97	0.617	1.72	0.244	1.638	0.229	0.598	0.004	0.014	0.002	0		Mu5	Plg	rim	n.a.	n.a.	b.d.	0.03	324	0.17	b.d.	b.d.	1.27	0.22	0.59	0.08	0.31	0.07
Mu5	Cpx	separate	62.426	263.161	10092.9	404.801	0.04	13.02	14.142	13.267	0.023	0.063	0.246	1.498	0.378	2.617	1.221	0.463	1.894	0.344	2.607	0.541	1.521	0.217	1.453	0.202	0.477	0.002	0.015	0.003	0		Mu7	Plg	core	n.a.	n.a.	b.d.	0.07	414	0.27	0.06	0.01	4.68	0.94	1.95	0.22	0.93	0.14
Mu5	Cpx	separate	72.721	267.894	9297.6	452.355	b.d.	12.433	13.957	12.469	0.019	0.019	0.22	1.313	0.338	2.429	1.139	0.412	1.875	0.336	2.533	0.547	1.553	0.204	1.442	0.201	0.467	b.d.	0.009	0.002	0		Mu7	Plg	core	n.a.	n.a.	b.d.	0.06	415	0.24	b.d.	b.d.	4.67	0.87	1.89	0.22	0.92	0.16
Mu5	Cpx	separate	65.304	301.073	10747.7	409.593	0.03	14.041	16.44	14.068	0.028	b.d.	0.213	1.529	0.375	2.732	1.348	0.489	2.111	0.415	2.983	0.642	1.693	0.249	1.624	0.231	0.531	0.008	0.015	0.002	0.001		Mu7	Plg	core	n.a.	n.a.	b.d.	0.08	406	0.23	0.12	0.01	4.03	0.62	1.49	0.18	0.74	0.14
Mu5	Cpx	separate	66.749	263.959	10440.9	413.394	b.d.	13.494	14.01	12.802	0.024	b.d.	0.253	1.512	0.352	2.579	1.185	0.457	1.849	0.345	2.518	0.541	1.488	0.221	1.524	0.22	0.448	b.d.	0.006	0.002	0		Mu7	Plg	core	n.a.	n.a.	b.d.	0.08	420	0.2	0.1	0.01	4.16	0.71	1.58	0.18	0.76	0.12
Mu5	Cpx	separate	71.68	256.199	10446.4	416.633	b.d.	19.299	12.449	9.893	0.016	b.d.	0.215	1.288	0.317	2.265	0.978	0.395	1.719	0.311	2.294	0.516	1.437	0.207	1.327	0.195	0.41	b.d.	0.016	0.002	b.d.		Mu7	Plg	rim	n.a.	n.a.	b.d.	0.06	413	0.19	0.06	0.01	4.02	0.78	1.73	0.18	0.85	0.17
Mu5	Cpx	separate	66.759	244.607	9896.3	441.075	0.017	17.733	11.565	9.526	0.025	0.046	0.213	1.178	0.295	1.987	1.007	0.389	1.599	0.279	2.1	0.448	1.243	0.177	1.267	0.181	0.358	b.d.	0.006	0.003	0.001		Mu7	Plg	rim	n.a.	n.a.	b.d.	0.07	413	0.2	b.d.	0.01	4.05	0.88	1.93	0.2	0.82	0.14
Mu5	Cpx	separate	64.406	270.41	10236.9	431.935	0.032	14.521	14.739	12.938	0.023	0.031	0.229	1.398	0.335	2.397	1.139	0.417	1.89	0.343	2.56	0.53	1.527	0.228	1.524	0.223	0.445	b.d.	0.013	0.001	0.001		Mu7	Plg	rim	n.a.	n.a.	b.d.	0.07	403	0.21	0.09	b.d.	4.2	0.78	1.9	0.2	0.85	0.16
Mu5	Cpx	separate	61.695	270.505	9914.86	417.213	0.018	14.154	14.073	13.11	0.022	b.d.	0.226	1.423	0.34	2.478	1.173	0.459	1.858	0.333	2.66	0.548	1.56	0.235	1.506	0.201	0.469	0.004	0.008	0.002	0.001		Mu7	Plg	rim	n.a.	n.a.	b.d.	0.07	443	0.23	0.07	0.01	5.1	1	2.18	0.24	0.99	0.14
Mu6	Cpx	separate	76.374	276.471	n.a.	445.833	n.a.	16.982	12.165	9.784	0.01	0.093	0.189	1.09	0.271	1.989	0.984	0.406	1.633	0.303	2.245	0.476	1.328	0.186	1.234	0.18	0.396	0.001	0.011	0.001	0		Mu8	Plg	core	n.a.	n.a.	b.d.	0.11	417	0.18	b.d.	b.d.	3.67	0.77	1.7	0.19	0.74	0.17
Mu6	Cpx	separate	72.047	269.79	n.a.	449.719	n.a.	15.477	12.077	9.365	0.018	0.056	0.202	1.109	0.267	1.936	0.944	0.39	1.587	0.291	2.229	0.47	1.329	0.189	1.255	0.176	0.382	0.001	0.01	0.001	0.001		Mu8	Plg	core	n.a.	n.a.	b.d.	0.1	402	0.2	0.07	0.01	3.58	0.79	1.68	0.2	0.79	0.12
Mu6	Cpx	separate	69.639	263.755	n.a.	457.389	n.a.	16.452	11.36	8.715	0.012	0.038	0.174	1.049	0.256	1.861	0.912	0.378	1.517	0.276	2.126	0.442	1.263	0.181	1.228	0.165	0.374	0.001	0.015	0.001	0.001		Mu8	Plg	core	n.a.	n.a.	b.d.	0.08	398	0.19	0.09	b.d.	3.52	0.75	1.7	0.19	0.78	0.15
Mu6	Cpx	separate	70.357	269.885	n.a.	500.721	n.a.	16.457	11.749	9.297	0.016	0.066	0.203	1.074	0.265	1.892	0.966	0.394	1.611	0.296	2.164	0.464	1.354	0.189	1.226	0.175	0.399	0.001	0.012	0.001	0		Mu8	Plg	core	n.a.	n.a.	b.d.	0.09	406	0.18	0.07	0.01	4.12	0.73	1.67	0.19	0.78	0.14
Mu6	Cpx	separate	70.317	276.557	8851.1	379.189	0.031	17.343	11.633	9.039	0.012	0.02	0.174	1.024	0.243	1.904	0.91	0.357	1.482	0.291	2.185	0.44	1.312	0.191	1.222	0.154	0.403	b.d.	0.017	0.001	0		MG-C1	Plg	core	0.05	2.52	0.11	0.01	179	0.24	0.1	0	0.56	0.11	0.32	0.05	0.26	0.06
Mu6	Cpx	separate	69.962	267.971	9095.2	424.06	b.d.	16.887	11.75	8.821	0.014	0.021	0.173	1.03	0.253	1.86	0.922	0.369	1.569	0.271	2.083	0.427	1.252	0.176	1.213	0.156	0.385	b.d.	0.02	0.001	0		MG-C1	Plg	core	0.03	2.34	0.19	0.01	176	0.26	0.11	0	0.57	0.12	0.31	0.05	0.26	0.07
Mu6	Cpx	separate	68.921	276.265	9188.73	420.297	0.024	17.148	11.657	9.058	0.015	0.028	0.177	1.048	0.259	1.901	0.952	0.386	1.605	0.28	2.118	0.453	1.294	0.18	1.236	0.176	0.374	b.d.	0.013	b.d.	0.001		MG-C1	Plg	core	0.04	2.3	0.15	0.04	180	0.18	0.05	0	0.66	0.1	0.28	0.04	0.23	0.06
Mu7	Cpx	core-rim	97.928	440.324	5548.79	394.071	0.045	17.443	32.664	61.11	0.205	b.d.	0.917	5.492	1.248	8.64	3.624	0.907	5.251	0.902	6.256	1.262	3.439	0.459	2.915	0.41	2.1	0.025	0.009	0.014	0.004		MG-C1	Plg	core	b.d.	2.21	0.14	1.16	186	0.17	0.05	0	0.66	0.1	0.29	0.04	0.22	0.06
Mu7	Cpx	rim	97.929	436.437	2637.43	400.653	0.028	16.034	26.033	33.945	0.172	0.027	0.754	4.021	0.926	6.224	2.788	0.812	4.21	0.694	4.989	0.987	2.875	0.389	2.559	0.362	1.14	0.017	0.013	0.018	0.006
Mu7	Cpx	core	91.069	366.614	4923.6	403.661	b.d.	16.658	24.176	36.973	0.153	b.d.	0.753	4.097	0.907	6.126	2.627	0.755	3.827	0.629	4.546	0.926	2.628	0.374	2.276	0.303	1.234	0.013	0.011	0.016	0.005
Mu7	Cpx	rim	92.811	397.717	4668.98	415.635	b.d.	16.984	23.809	35.428	0.151	b.d.	0.753	4.12	0.914	6.254	2.569	0.753	3.837	0.653	4.572	0.911	2.544	0.353	2.299	0.307	1.23	0.011	0.018	0.016	0.005
Mu7	Cpx	interm.	98.802	387.062	4166.25	434.78	0.013	19.371	23.307	30.166	0.086	0.019	0.664	3.548	0.811	5.685	2.458	0.729	3.62	0.63	4.504	0.915	2.507	0.339	2.208	0.309	1.213	0.004	0.011	0.008	0.003
Mu7	Cpx	rim	102.724	382.699	854.126	433.658	b.d.	16.504	23.105	22.127	0.08	b.d.	0.539	3.115	0.703	5.113	2.185	0.765	3.256	0.603	4.255	0.902	2.463	0.36	2.302	0.323	0.815	0.003	0.011	0.008	0.004
Mu7	Cpx	rim	105.905	455.143	1383.58	427.359	0.018	17.629	27.058	36.527	0.128	b.d.	0.704	4.128	0.925	6.528	2.665	0.853	4.156	0.731	5.27	1.095	3.035	0.404	2.599	0.368	1.155	0.01	0.009	0.011	0.004
Mu7	Cpx	core	101.254	352.627	444.093	435.681	0.012	16.096	21.116	18.636	0.057	b.d.	0.427	2.444	0.598	4.127	2.027	0.716	3.257	0.541	4.216	0.852	2.38	0.318	2.147	0.289	0.724	0.005	0.01	0.007	0.002
Mu7	Cpx	core	101.482	426.626	2545.71	420.047	0.014	17.478	26.165	36.743	0.07	0.021	0.707	3.976	0.905	6.425	2.72	0.775	4.238	0.728	5.117	1.055	2.889	0.37	2.49	0.349	1.396	0.006	0.01	0.008	0.002
Mu7	Cpx	core	107.494	466.645	2916.14	445.769	0.015	17.572	28.95	32.514	0.129	b.d.	0.678	3.793	0.901	6.184	2.813	0.85	4.487	0.765	5.533	1.125	3.174	0.427	2.824	0.393	1.167	0.012	0.011	0.013	0.005
Mu7	Cpx	separate	111.397	460.757	1706.91	403.201	b.d.	16.683	28.335	22.327	0.027	b.d.	0.458	2.804	0.699	5.291	2.4	0.863	4.142	0.724	5.175	1.09	3.104	0.416	2.82	0.397	0.917	0.002	0.013	0.003	0.002
Mu7	Cpx	separate	110.279	464.995	1851.52	405.367	b.d.	16.77	28.237	22.575	0.026	b.d.	0.461	2.763	0.699	5.161	2.437	0.842	4.066	0.686	5.102	1.084	2.999	0.41	2.679	0.377	0.919	0.003	0.014	0.002	0.002
Mu7	Cpx	separate	112.449	448.185	1611.96	430.294	0.039	17.429	28.281	23.738	0.209	b.d.	0.628	3.283	0.754	5.233	2.445	0.849	4.078	0.729	5.263	1.107	3.096	0.445	2.802	0.407	0.912	0.008	0.027	0.018	0.007
Mu7	Cpx	separate	111.806	453.235	1703.33	428.43	b.d.	17.801	28.407	24.192	0.224	b.d.	0.643	3.457	0.773	5.426	2.461	0.854	4.024	0.726	5.235	1.125	3.133	0.43	2.925	0.41	0.921	0.011	0.015	0.021	0.007
Mu7	Cpx	separate	106.817	441.555	1746.06	431.264	b.d.	16.685	26.684	24.081	0.228	0.013	0.641	3.343	0.74	5.244	2.422	0.814	3.848	0.684	5.023	1.03	2.935	0.41	2.608	0.378	0.887	0.011	0.021	0.017	0.008
Mu7	Cpx	separate	111.83	465.331	1977.85	407.602	0.017	18.969	29.025	31.472	0.303	0.016	0.731	3.871	0.87	5.901	2.653	0.906	4.194	0.743	5.393	1.1	3.166	0.428	2.825	0.385	1.122	0.022	0.028	0.021	0.008
Mu7	Cpx	separate	107.173	463.96	1773.56	406.894	b.d.	16.71	27.386	22.521	0.024	b.d.	0.471	2.918	0.712	5.123	2.581	0.883	4.043	0.715	5.187	1.062	3.038	0.425	2.673	0.384	0.926	b.d.	0.014	0.002	0.003
Mu8	Cpx	core	99.152	313.504	594.067	430.005	b.d.	17.179	19.762	15.827	0.042	b.d.	0.462	2.422	0.564	3.878	1.794	0.623	2.772	0.486	3.599	0.767	2.115	0.306	2.041	0.3	0.566	b.d.	0.015	0.006	0.003
Mu8	Cpx	core	96.522	305.069	559.31	451.88	b.d.	17.253	16.424	14.991	0.064	0.014	0.489	2.535	0.56	3.698	1.59	0.579	2.359	0.416	2.993	0.637	1.823	0.258	1.708	0.251	0.513	0.006	0.011	0.007	0.003
Mu8	Cpx	core	92.211	314.358	1261.07	401.394	b.d.	16.651	16.822	14.608	0.073	0.012	0.498	2.607	0.52	3.685	1.558	0.62	2.274	0.425	2.966	0.621	1.856	0.255	1.712	0.242	0.522	0.005	0.011	0.009	0.003
Mu8	Cpx	rim	96.589	363.991	2695.21	439.828	b.d.	18.083	21.029	30.467	0.098	b.d.	0.679	3.522	0.752	5.14	2.226	0.662	3.242	0.551	3.935	0.808	2.342	0.323	2.209	0.3	1.019	0.007	0.008	0.013	0.004
Mu8	Cpx	rim	110.674	334.735	518.655	444.616	b.d.	16.35	19.884	16.981	0.041	b.d.	0.426	2.341	0.572	4.004	1.872	0.689	2.909	0.526	3.704	0.772	2.192	0.301	2.106	0.284	0.65	0.003	0.012	0.006	0.003
Mu8	Cpx	rim	108.086	439.286	1679.28	438.352	b.d.	16.459	26.783	22.683	0.105	0.016	0.614	3.28	0.75	5.332	2.408	0.83	3.933	0.694	5.122	1.055	3.013	0.419	2.834	0.385	0.866	0.01	0.014	0.013	0.004
MG-C1	Cpx	core	84.402	287.496	n.a.	262.179	n.a.	7.097	11.312	5.542	0.008	0.004	0.083	0.541	0.158	1.329	0.839	0.333	1.499	0.288	2.152	0.45	1.303	0.175	1.193	0.168	0.318	0.001	0.003	0	0
MG-C1	Cpx	core	81.705	268.401	n.a.	260.117	n.a.	7.002	10.218	4.848	0.007	0.021	0.081	0.522	0.152	1.306	0.754	0.317	1.443	0.272	1.942	0.416	1.154	0.165	1.047	0.155	0.279	0	0.006	0.001	0.001
MG-C1	Cpx	rim	85.353	278.257	n.a.	263.114	n.a.	6.944	11.401	5.577	0.014	0.005	0.088	0.561	0.163	1.401	0.838	0.343	1.581	0.305	2.187	0.468	1.355	0.182	1.198	0.167	0.308	0.001	0.003	0.001	0.001
MG-C1	Cpx	rim	88.853	290.837	n.a.	259.946	n.a.	7.247	12	6.197	0.018	0.005	0.091	0.583	0.168	1.463	0.846	0.349	1.597	0.301	2.27	0.486	1.377	0.193	1.289	0.188	0.358	0.001	0.004	0.002	0.001
	n.a.= not analysed
	b.d.=below detection limit
	separate = mineral separates associated with Radiogenic analysis
[truncated: 12 more columns]
